# Supplementary material for: FgMsn2, a zinc finger transcription factor, regulates stress responses, pathogenicity and metabolism in wheat scab fungus Fusarium graminearum
Source: Stress Biol. 2025 Sep 2;5(1):54. doi: 10.1007/s44154-025-00249-2 (PMC12401790; doi:10.1007/s44154-025-00249-2)
Supplement: Supplementary file 2 — Supplementary Material 2. Table S1 PCR primers used in this study. [file 44154_2025_249_MOESM2_ESM.xlsx]

## Sheet: Sheet1
FgMsn2, a zinc finger transcription factor, regulates stress responses, pathogenicity and metabolism in wheat scab fungus Fusarium graminearum Daiyuan Sun1,*, Chengliang Li1,*, Liangyuan Zhao1, Jinling Yang1, Haijuan Li3, Chenfang Wang1, 2, #, Guanghui Wang1, # 1State Key Laboratory for Crop Stress Resistance and High-Efficiency Production, College of Plant Protection, Northwest A&F University, Y…
Table S1 PCR primers used in this study
Name	Sequence（5’-3’）
HYG-F	GGCTTGGCTGGAGCTAGTGGAGGTCAA
HY-R	GTATTGACCGATTCCTTGCGGTCCGAA
YG-F	GATGTAGGAGGGCGTGGATATGTCCT
HT-R	GTCGACTTAATAACACATTGCGGACGT
H850	TTCCTCCCTTTATTTCAGATTCAA
H852	ATGTTGGCGACCTCGTATTGG
H855F	GTCGATGCGACGCAATCGT
HT856R	ATCAGCCCCACTTGTAGCAGTAGC
MSN2-1F	CATGACTTGGGTGCTATGACAG
MSN2-2R	TTGACCTCCACTAGCTCCAGCCAAGCCAAGGATGGTGTGGTGTTCG
MSN2-3F	ACGTCCGCAAATGTGTTATTAAGACCTTCTTCTTCTTCGGCCA
MSN2-4R	GACCAGCACGTTCATATCCT
MSN2-5F	CTGTCCACTCCATCTCTGTCT
MSN2-6R	CTGGGCCAAGTTATCGCTTC
MSN2-7F	CATCTTCTCACACGCGCAT
MSN2-8R	ACAAGTTGGCATGGAGGGTT
MSN2-GF	AGGGAACAAAGCTGGGTACCTGAGGGAGGCAGAGAAATGTG
MSN2-GR	GAACAGCTCCTCGCCCTTGCTCACGTCGGAGCGCTTGCGCTTC
MSN2-F	AGGGAACAAAAGCTGGGTACCGCTTCGGAGGCTACTCTCATACCGCG
MSN2-R	gctcctcgcccttgctcaccatAAGCTTGGCCGAAGAAGAAGAAGGTCG
ACTIN-F	ATCCACGTCACCACTTTCAA
ACTIN-R	TGCTTGGAGATCCACATTTG
TRI1-F	TCTACGAAACCAGGTCAAGAATGCTC
TRI1-R	GTGGACAGATACAGCAGAAAGGAATAGTTG
TRI5-F	GCTCGATACCGCCTCCATGAG
TRI5-R	TGAGCCTCCTTCACATCGTC
TRI6-F	CGACTTTGACTTCGCGAACC
TRI6-R	AGACTGTGGCCGACTTGCAA
TRI10-F	GCATGGCCTCAGAAAGTCATA
TRI10-R	GACCTGAAGAGTTCCGTCATAC
FgALD3-F	CTCAACACACCTGGCTATGTAA
FgALD3-R	GCTAGCGAAGAACAGAAGAGAG
FgADH6-F	CAAGCTCTGCAACAACAAGAAC
FgADH6-R	ACGGATGTGAGAAGCGAAAC
FgACC1-F	CAGTACAAGGACGAGCTTCTT
FgACC1-R	GGTCCACGGAAAGTGTAGTATC
FgARE1-F	CACCAGCTTGTGTGGTATCT
FgARE1-R	TTCCACCACGCGTCATAAA
FgARE2-F	GAGACTTCCATGGCTTCTTCA
FgARE2-R	CTCTCAAAGGGAAGCCAGTATC
FgDGA1-F	GAACCCATTCTGAGCGGTAT
FgDGA1-R	CCACTTGCCTGGCCTATTAT
FgLRO1-F	GCTTGGAGCAGTCAAGGATTT
FgLRO1-R	ATCTCGGCTCTCTCCTCTTTAC
FgSCS3-F	CTGGATCACTGTTGCCTTCT
FgSCS3-R	ACAGCAAACCATCGGAAGATA
FGL4-F	CAAGCTCTGCAACAACAAGAAC
FGL4-R	ACGGATGTGAGAAGCGAAAC
