# Supplementary material for: FgMsn2, a zinc finger transcription factor, regulates stress responses, pathogenicity and metabolism in wheat scab fungus Fusarium graminearum
Source: Stress Biol. 2025 Sep 2;5(1):54. doi: 10.1007/s44154-025-00249-2 (PMC12401790; doi:10.1007/s44154-025-00249-2)
Supplement: Supplementary file 3 — Supplementary Material 3. Table S2 Genes differently expressed in Fgmsn2 mutant. [file 44154_2025_249_MOESM3_ESM.xlsx]

## Sheet: Sheet1
FgMsn2, a zinc finger transcription factor, regulates stress responses, pathogenicity and metabolism in wheat scab fungus Fusarium graminearum Daiyuan Sun1,*, Chengliang Li1,*, Liangyuan Zhao1, Jinling Yang1, Haijuan Li3, Kaili Duan1, Chenfang Wang1, 2, #, Guanghui Wang1, # 1State Key Laboratory for Crop Stress Resistance and High-Efficiency Production, College of Plant Protection, Northwest A&F …
Table S2 Genes differently expressed in Fgmsn2 mutant
Gene number	logFC	logCPM	PValue	FDR	Fgmsn2 (repeat 1)	Fgmsn2 (repeat 2)	Fgmsn2 (repeat 3)	PH-1 (repeat 1)	PH-1 (repeat 2)	PH-1 (repeat 3)
FG3G05820	7.94739	4.26127	3.29532e-196	4.07697e-192	24.5121	44.8005	44.5994	0.0889913	0.157031	0.181111
FG3G11430	7.50896	3.17658	8.45998e-77	5.23335e-73	20.2831	20.1918	12.6083	0.0889913	0	0.181111
FG2G29470	4.79793	5.77459	6.58989e-41	2.71767e-37	40.8795	140.396	135.21	3.1147	2.90508	5.34279
FG2G29490	4.90582	5.06998	2.91435e-38	9.01408e-35	27.6446	95.5954	71.2274	2.75873	1.09922	2.62612
FG4G17850	-4.84998	3.68739	6.71354e-37	1.6612e-33	1.09639	0.736159	0.658642	35.3296	15.3106	23.0012
FG2G16030	-4.90168	3.10852	2.13797e-35	4.4085e-32	0.861446	0.315497	0.376367	17.0863	13.9758	17.93
FG3G30830	3.33237	6.07318	4.30384e-33	7.60672e-30	159.602	108.846	98.1376	15.3065	10.7566	10.3234
FG4G19480	-6.13914	2.31072	1.02543e-32	1.58582e-29	0.0783133	0.210331	0.0940917	11.2129	7.93008	9.05557
FG1G35270	3.84445	6.36206	5.72489e-31	7.86982e-28	130.94	247.244	82.6125	10.8569	11.3063	9.87057
FG4G01840	-4.1604	5.73884	6.4699e-31	8.00457e-28	9.94579	3.89112	2.91684	108.747	120.443	73.169
FG4G20960	6.72287	6.27469	1.10438e-27	1.24212e-24	44.7952	221.268	193.641	1.69084	1.88438	0.724446
FG3G31600	3.97119	6.32238	5.1003e-27	5.25841e-24	61.9458	154.804	234.006	9.34409	10.207	9.14613
FG4G20990	8.52702	6.42276	5.87164e-27	5.58799e-24	29.6024	288.784	194.582	0.355965	0.628125	0.362223
FG2G31300	4.01482	5.72474	2.14501e-26	1.89557e-23	88.1807	163.217	46.7636	5.78444	4.94649	7.69724
FG4G20950	7.56635	5.93535	3.71224e-26	3.06186e-23	24.1988	190.244	150.358	0.711931	0.549609	0.63389
FG1G13080	3.19121	7.68417	5.17204e-25	3.99928e-22	344.657	447.795	319.065	55.3526	40.6711	25.6273
FG2G09340	3.30258	6.05815	7.5181e-25	5.47141e-22	87.4759	152.069	122.79	17.7983	10.207	8.69335
FG2G28800	3.77289	4.40352	1.8219e-24	1.25225e-21	30.4639	36.8079	50.339	1.60184	4.47539	2.445
FG4G21010	9.23398	6.9213	1.25753e-23	8.18852e-21	36.1024	367.343	322.17	0.444957	0.706641	0
FG4G21020	7.91723	5.74764	9.71387e-23	6.009e-20	15.9759	173.208	131.446	0.622939	0.314063	0.362223
FG1G33520	7.60274	2.7751	1.57531e-22	9.28083e-20	19.4217	12.725	7.71552	0	0	0.181111
FG2G37530	3.6699	3.28723	3.56395e-21	2.00424e-18	14.0181	21.1383	18.442	1.24588	1.64883	1.26778
FG4G21000	8.5373	5.487	5.22773e-21	2.81206e-18	13.7831	151.438	102.748	0.533948	0.157031	0
FG1G36250	-3.87895	4.13904	1.02859e-20	5.30237e-18	3.75904	1.26199	1.50547	43.6947	23.8688	30.4267
FG2G22660	3.89083	5.11589	1.95963e-20	9.69783e-18	28.5843	105.797	60.0305	5.51746	4.55391	2.98834
FG2G05450	2.65285	4.71395	9.77202e-20	4.64998e-17	45.3434	39.0164	50.7154	6.67435	7.61602	7.1539
FG1G24150	6.45037	4.08357	2.07374e-19	9.50232e-17	8.30121	53.3189	38.4835	0.533948	0.392578	0.181111
FG2G16860	6.74847	5.1828	2.9754e-19	1.3147e-16	11.5121	122.623	81.3893	0.889913	0.628125	0.452779
FG3G13030	3.70712	3.17589	4.66095e-19	1.98846e-16	12.9217	19.9814	16.7483	0.800922	1.33477	1.63
FG1G32900	3.03197	6.78395	6.19243e-19	2.55376e-16	142.53	135.453	310.408	25.9855	23.5547	22.3673
FG3G36670	7.31326	5.02603	1.721e-18	6.86844e-16	11.1988	136.189	46.5754	0.444957	0.549609	0.181111
FG3G08500	3.01288	4.96484	4.2886e-18	1.65808e-15	66.253	69.1989	30.4857	7.11931	7.06641	6.3389
FG4G22870	3.50801	6.92414	5.64023e-18	2.11457e-15	241.831	182.147	245.015	11.8358	35.7246	11.1384
FG4G20980	8.02781	4.79495	6.83307e-18	2.48644e-15	6.73494	82.3446	76.4024	0.444957	0.157031	0
FG3G35090	5.59105	3.61684	1.36168e-17	4.81333e-15	9.63253	45.6418	16.3719	0.444957	0.549609	0.452779
FG2G17320	7.59013	2.75095	1.49556e-17	5.04425e-15	19.5783	15.9852	3.66957	0.0889913	0.0785156	0
FG1G25590	5.49732	3.81789	1.50855e-17	5.04425e-15	26.9398	46.7987	8.37416	0.444957	0.785156	0.543334
FG2G17310	8.00989	3.67439	1.69824e-17	5.47896e-15	32.7349	38.7009	4.04594	0.177983	0	0.0905557
FG3G00030	3.03556	4.60289	1.72712e-17	5.47896e-15	28.8976	47.8503	52.5031	6.1404	3.37617	6.24835
FG4G01830	-3.04464	4.67456	5.6498e-17	1.74748e-14	6.5	5.36344	4.5164	67.6334	29.2078	38.8484
FG1G24660	4.8703	4.18546	5.97601e-17	1.8033e-14	16.2108	26.712	61.9123	0.711931	0.863672	1.99223
FG4G34620	10.294	4.62723	6.64122e-17	1.95631e-14	2.81928	80.9774	63.9823	0	0.0785156	0
FG4G05760	3.33478	6.39594	7.76058e-17	2.23288e-14	205.259	72.7745	180.656	15.0395	9.34336	21.0995
FG4G20450	-2.84111	6.79882	8.36228e-17	2.35132e-14	29.994	22.7157	28.8861	177.538	290.037	117.541
FG1G08610	-3.37584	4.79486	9.57088e-17	2.63135e-14	8.22289	2.10331	4.04594	46.0975	61.9488	42.8329
FG2G23570	7.8387	3.50265	1.38907e-16	3.73599e-14	24.3554	38.4906	4.14003	0.266974	0	0
FG4G34630	8.27782	3.93877	1.62963e-16	4.28973e-14	4.22892	53.0034	34.0612	0	0	0.271667
FG2G39490	3.74365	3.74672	3.13358e-16	8.0768e-14	39.0783	11.463	23.3347	1.95781	1.72734	1.81111
FG2G16740	2.36089	6.37098	7.2386e-16	1.82767e-13	132.584	105.797	176.516	23.3157	27.6375	29.7928
FG1G36030	2.71971	4.0314	1.23844e-15	3.06439e-13	23.259	27.974	33.2144	4.27158	4.08281	4.43723
FG2G25540	5.18983	3.71963	1.46307e-15	3.54923e-13	22.3193	8.62357	45.0699	0.266974	0.785156	0.996113
FG2G42090	2.54789	7.5179	1.5688e-15	3.73253e-13	267.596	443.693	227.137	55.7086	44.4399	60.3101
FG4G20940	7.12692	4.80815	1.60482e-15	3.74619e-13	8.69277	98.7504	59.0896	0.266974	0.863672	0
FG3G00840	2.71541	6.1463	1.70225e-15	3.90005e-13	128.904	67.7266	171.341	16.2854	20.9637	18.745
FG2G42670	2.48633	5.78392	4.60575e-15	1.03604e-12	64.0603	87.9184	127.871	18.0652	18.0586	13.7645
FG3G14730	3.38422	3.99639	4.75877e-15	1.05135e-12	29.9157	40.1732	16.5601	1.77983	2.5125	3.98445
FG4G32770	2.14394	6.40709	6.59052e-15	1.43049e-12	156.94	124.831	132.669	27.2314	31.4848	35.0451
FG1G26430	4.97798	5.21528	9.85412e-15	2.10199e-12	155.608	21.7693	37.3544	2.13579	2.82656	1.81111
FG2G08870	-3.9139	4.67063	1.02927e-14	2.15833e-12	4.6988	3.15497	1.50547	79.2913	26.1457	36.8562
FG4G04460	2.99989	3.9899	1.22974e-14	2.53573e-12	31.4819	26.712	25.687	3.47066	1.96289	5.07112
FG3G33280	2.82631	4.42708	1.8328e-14	3.71729e-12	51.3735	30.7083	30.1093	6.40738	3.45469	5.97668
FG2G28390	-5.8813	1.71364	1.91384e-14	3.81904e-12	0	0.105166	0.188183	6.05141	3.61172	8.60279
FG1G54070	7.43001	1.83375	2.50771e-14	4.92466e-12	9.94579	8.20291	2.16411	0	0.0785156	0
FG4G11530	-3.81748	9.5427	2.72522e-14	5.26818e-12	192.181	58.8927	45.0699	1236.62	1586.09	1354.8
FG4G02130	-2.34686	5.23364	2.82617e-14	5.37929e-12	13.0783	9.25456	14.4901	62.7389	75.1395	49.8056
FG2G33070	-2.80081	6.73359	3.74195e-14	7.01446e-12	32.2651	20.7176	26.9102	125.923	298.674	132.664
FG4G31400	3.38368	3.46048	5.81027e-14	1.07291e-11	13.6265	28.7102	17.3129	2.22478	2.43398	0.996113
FG1G14160	5.71369	1.43394	6.35446e-14	1.15614e-11	3.05422	5.88927	6.21005	0.0889913	0.157031	0
FG1G27240	-2.38714	6.21742	6.80031e-14	1.21933e-11	20.5181	25.4501	25.4988	89.1693	178.152	106.403
FG2G10860	5.30961	2.64713	7.24758e-14	1.28096e-11	18.6386	12.4095	4.61049	0.622939	0.0785156	0.181111
FG3G00270	-8.75309	3.16973	7.37237e-14	1.28466e-11	0.0783133	0	0	43.0718	5.10352	4.61834
FG4G21160	4.69016	1.74231	1.134e-13	1.9486e-11	6.57832	4.20662	7.62142	0.0889913	0.314063	0.271667
FG3G00830	2.92475	5.17942	1.32923e-13	2.25277e-11	64.2169	43.1179	83.9298	5.1615	6.35977	13.6739
FG2G13660	2.09425	6.19556	1.46727e-13	2.45311e-11	106.428	134.612	114.604	24.2056	33.9188	25.0839
FG1G23350	3.95415	4.15705	1.69209e-13	2.79127e-11	10.8855	50.4794	38.6717	2.31377	2.19844	1.90167
FG2G24480	4.10086	5.4001	2.29327e-13	3.7332e-11	158.506	45.9573	33.7789	2.66974	6.28125	4.89001
FG2G05540	-2.84495	6.1752	2.4513e-13	3.93863e-11	27.9578	15.249	9.50326	174.245	107.88	97.5285
FG2G22670	3.69081	5.63836	2.53194e-13	4.01605e-11	29.4458	159.221	88.258	8.00922	7.14492	6.24835
FG2G21770	2.22703	7.33539	6.18587e-13	9.60154e-11	271.277	349.78	176.704	55.7086	58.4156	56.2351
FG1G30480	2.1067	7.49554	6.20856e-13	9.60154e-11	356.874	291.939	229.113	73.0619	57.709	73.0785
FG2G21120	-2.26144	5.27441	7.90072e-13	1.20676e-10	9.08434	13.987	16.8424	53.3058	69.7219	68.0979
FG2G19490	3.74678	6.52462	1.10428e-12	1.66612e-10	41.3494	217.062	255.177	12.1918	13.3477	12.6778
FG1G17060	3.83936	3.73342	1.27518e-12	1.90078e-10	39.0783	8.8339	25.5929	1.69084	1.96289	1.44889
FG1G26440	4.97539	3.44349	1.45955e-12	2.14971e-10	44.0121	9.25456	8.75052	0.622939	0.942188	0.362223
FG2G22790	-5.72525	1.07967	2.42879e-12	3.53517e-10	0.0783133	0	0.0940917	4.71654	4.31836	2.26389
FG4G20370	-2.59889	5.19198	2.47882e-12	3.56604e-10	16.6024	5.67894	8.46825	57.2214	59.6719	70.4524
FG2G35470	2.79327	3.32958	2.56892e-12	3.65319e-10	22.8675	15.9852	12.9846	2.58075	2.43398	2.445
FG1G53020	2.019	5.45936	2.79257e-12	3.9261e-10	76.747	72.0384	62.1946	15.1285	16.0957	20.8278
FG1G16900	5.52563	2.36573	2.8679e-12	3.98671e-10	11.3554	15.6697	2.44638	0.177983	0.0785156	0.362223
FG4G20970	5.31647	3.42281	4.06977e-12	5.59458e-10	3.36747	36.3873	22.582	0.622939	0.628125	0.271667
FG3G36700	2.53502	4.68598	5.46338e-12	7.42779e-10	25.1386	48.0606	57.8664	7.65326	5.88867	9.05557
FG2G01210	5.95247	2.32943	5.70949e-12	7.67803e-10	8.45783	18.1936	2.35229	0.266974	0	0.181111
FG1G50490	-3.84878	5.51473	6.61952e-12	8.8061e-10	10.1024	2.52397	4.98686	158.049	40.9852	56.5068
FG2G35900	-3.5937	3.46486	6.81876e-12	8.97464e-10	1.87952	1.26199	1.78774	30.435	8.40117	21.3712
FG1G32070	2.81733	5.17481	8.76319e-12	1.14124e-09	62.2591	27.8689	98.7962	8.00922	8.0086	10.7761
FG2G37870	3.22499	3.0312	9.14607e-12	1.16801e-09	19.3434	10.2011	13.8315	0.711931	1.72734	2.17334
FG3G31460	3.00233	6.99955	9.15756e-12	1.16801e-09	374.181	215.8	91.6453	19.6671	35.5676	29.7928
FG2G43340	3.86996	4.01001	9.33198e-12	1.17812e-09	46.9097	8.30808	34.1553	1.51285	2.04141	2.53556
FG4G09000	3.85191	2.13741	9.73124e-12	1.21611e-09	4.30723	10.2011	9.50326	0.533948	0.549609	0.543334
FG1G02510	-4.08029	4.75007	1.03786e-11	1.28404e-09	4.62048	1.89298	2.35229	98.3354	14.8395	38.3051
FG2G40820	5.01399	3.30586	1.08485e-11	1.32889e-09	20.9096	31.8651	4.04594	1.0679	0.392578	0.271667
FG1G02370	-3.40796	2.18913	1.09961e-11	1.33376e-09	1.1747	0.630993	0.376367	8.89913	8.71524	6.3389
FG1G14180	2.76956	2.97567	1.11864e-11	1.34367e-09	15.1145	14.618	10.6324	2.22478	2.11992	1.53945
FG2G28790	3.59993	5.39597	1.20979e-11	1.43919e-09	65.3916	81.3981	85.9057	3.73764	13.2691	2.08278
FG2G14880	2.17853	4.88391	1.3383e-11	1.5769e-09	40.0964	48.4813	55.7964	11.9248	7.30195	12.6778
FG2G24470	5.43438	2.74102	1.42287e-11	1.66073e-09	9.00603	26.8172	2.82275	0.355965	0.235547	0.271667
FG2G18320	-4.1599	1.6652	1.4559e-11	1.6834e-09	0.23494	0.315497	0.376367	5.25049	3.84727	7.87835
FG2G11260	2.65717	3.92369	1.52687e-11	1.74911e-09	20.2831	30.7083	26.9102	6.05141	3.37617	2.89778
FG3G01550	2.04821	5.25053	1.56863e-11	1.78047e-09	79.9579	51.0053	52.1268	15.5735	14.2113	14.4889
FG2G00710	3.47928	5.74504	2.07751e-11	2.33663e-09	25.3735	150.807	118.65	8.36519	7.5375	10.5045
FG2G31010	2.82756	8.59164	2.65864e-11	2.95342e-09	1214.17	491.123	322.546	101.45	82.5199	101.694
FG3G23350	3.37981	1.96448	2.67365e-11	2.95342e-09	6.18675	7.15125	7.24506	0.266974	1.0207	0.63389
FG3G15250	3.8014	4.01336	2.83513e-11	3.10409e-09	11.6687	49.6381	28.6039	2.66974	2.90508	0.815002
FG3G00400	-3.78468	4.27832	2.87986e-11	3.1254e-09	5.56024	1.15682	0.940917	24.3836	37.2164	45.9118
FG3G31630	4.01394	1.9544	3.76859e-11	4.05435e-09	9.24097	3.68079	7.99779	0.177983	0.706641	0.362223
FG3G31390	-3.18471	2.80683	4.04272e-11	4.31177e-09	1.40964	1.47232	1.1291	6.85233	17.9801	11.8628
FG4G35570	-2.19834	5.30105	4.18062e-11	4.42073e-09	12.6868	11.0424	18.3479	44.1397	79.3793	69.7279
FG2G21390	-4.34609	3.2137	4.38783e-11	4.60053e-09	1.48795	0.420662	0.56455	31.5029	5.81016	14.7606
FG1G01820	2.58763	3.19124	4.71027e-11	4.8971e-09	16.3675	14.3025	15.5251	2.84772	2.98359	1.81111
FG3G02970	-2.60676	3.49446	5.7767e-11	5.91097e-09	2.81928	3.0498	3.48139	19.4891	24.4969	13.04
FG4G01850	-4.94121	0.826352	5.78101e-11	5.91097e-09	0.23494	0	0	2.93671	3.37617	2.89778
FG4G20740	-2.07314	5.42023	6.0318e-11	6.11684e-09	16.2892	12.725	20.0415	54.8187	88.9582	62.8457
FG1G02930	-3.84484	4.65061	6.19861e-11	6.2349e-09	5.3253	3.68079	0.658642	64.1628	20.9637	54.7862
FG2G38080	-2.39949	5.54513	6.31955e-11	6.27178e-09	18.8735	11.5682	13.9256	113.553	44.1258	76.9724
FG4G10790	3.44532	1.5572	6.33666e-11	6.27178e-09	5.79518	4.31179	5.17504	0.355965	0.392578	0.63389
FG4G21320	-2.35431	5.04163	6.40237e-11	6.28652e-09	11.747	8.93907	11.3851	37.2874	83.8547	43.1045
FG1G53230	-3.3798	1.9278	6.79162e-11	6.61621e-09	0.861446	0.210331	0.752733	8.00922	6.35977	5.43334
FG2G30850	5.91667	1.65506	6.99639e-11	6.74911e-09	11.6687	3.68079	2.07002	0.177983	0.0785156	0
FG2G23470	6.49739	2.16826	7.03714e-11	6.74911e-09	1.95783	19.7711	4.5164	0.177983	0.0785156	0
FG4G35800	3.27011	6.04245	8.10356e-11	7.7121e-09	231.024	68.7782	57.3959	8.27619	13.4262	15.3039
FG4G15370	2.48393	4.08681	8.27686e-11	7.79367e-09	20.6747	33.2323	31.8971	6.05141	3.21914	6.06723
FG4G03980	2.51423	9.38446	8.31527e-11	7.79367e-09	1582.32	1175.54	654.031	207.35	268.288	121.526
FG2G29430	4.40778	3.0753	9.26593e-11	8.6194e-09	4.30723	13.987	29.3566	0.355965	0.942188	0.905557
FG2G26950	3.73296	4.60962	1.15713e-10	1.06836e-08	29.3675	14.3025	91.7394	2.40277	4.47539	3.26001
FG2G26270	-2.21864	8.95951	1.21234e-10	1.10874e-08	159.133	157.643	211.236	618.045	1245.49	594.136
FG4G20520	3.61831	5.28553	1.21879e-10	1.10874e-08	24.747	40.5939	150.358	7.47527	5.26055	4.79945
FG2G20380	-2.37878	4.20601	1.2776e-10	1.15376e-08	7.98795	4.31179	5.26913	22.6928	31.4063	37.8523
FG3G30760	-2.49919	3.46626	1.36126e-10	1.21189e-08	3.13253	4.31179	2.35229	17.1753	16.7238	21.4617
FG4G18240	3.34973	5.73201	1.36156e-10	1.21189e-08	49.6506	50.9001	189.124	12.9037	10.1285	5.34279
FG3G31450	4.20086	1.8395	1.52075e-10	1.34391e-08	7.36145	9.4649	2.72866	0.177983	0.314063	0.543334
FG4G01650	-2.1865	5.04213	1.57466e-10	1.38168e-08	15.5843	8.41324	11.291	71.638	46.0102	43.5573
FG3G01570	3.31786	1.87591	1.76069e-10	1.53404e-08	8.45783	6.52026	4.14003	0.622939	0.549609	0.724446
FG2G21600	2.38333	4.66563	1.84848e-10	1.59926e-08	48.7892	22.6106	55.5141	6.67435	8.40117	9.23668
FG2G19840	-3.60654	1.84646	2.84248e-10	2.44216e-08	0.783133	0.420662	0.282275	4.00461	6.90938	7.9689
FG2G03620	-2.74451	2.93163	2.88917e-10	2.46516e-08	2.58434	1.05166	2.07002	13.1707	10.5996	15.1228
FG1G39900	3.66124	2.5483	3.01969e-10	2.55887e-08	6.65663	19.3505	5.92777	0.978905	0.785156	0.724446
FG3G01310	7.25047	1.6608	3.08713e-10	2.59823e-08	4.54217	12.725	0.940917	0	0	0.0905557
FG2G26240	3.03632	2.1859	3.17027e-10	2.65018e-08	5.56024	8.72874	9.31507	0.800922	0.785156	1.26778
FG2G40130	-1.89727	6.31445	3.19281e-10	2.6511e-08	43.0723	31.0238	26.6279	141.763	98.8512	135.019
FG3G04840	-1.92445	6.6177	3.89236e-10	3.21042e-08	32.1868	34.9149	55.5141	134.199	157.188	174.048
FG1G51110	2.88725	3.39349	4.09326e-10	3.35376e-08	27.253	12.8302	14.4901	3.73764	1.64883	1.99223
FG3G00040	3.11201	3.6013	4.14397e-10	3.37297e-08	9.24097	23.8726	31.5207	2.49176	1.88438	3.07889
FG4G21050	-2.90918	8.27754	4.42547e-10	3.57856e-08	110.657	26.6069	81.2011	492.033	383.863	766.283
FG1G05180	-3.96295	2.65049	4.607e-10	3.70116e-08	0.939759	0.94649	0.282275	8.72115	4.86797	20.8278
FG1G07020	2.93155	6.83462	4.68908e-10	3.74279e-08	374.337	121.571	108.488	18.6882	35.4106	25.0839
FG3G00050	3.80172	2.61037	4.89323e-10	3.85824e-08	5.48193	15.3542	12.7024	1.15689	0.157031	1.08667
FG1G00540	2.30972	7.11934	4.91912e-10	3.85824e-08	131.096	200.025	362.441	44.3177	57.4734	38.0334
FG3G30640	1.88737	6.77717	4.92727e-10	3.85824e-08	224.133	159.115	133.987	53.3058	41.6918	44.8251
FG4G26030	-1.86551	6.68765	5.14213e-10	4.00116e-08	52.0783	45.3263	35.4726	195.514	134.183	154.76
FG3G02400	3.32531	4.61567	5.39405e-10	4.17095e-08	23.6506	22.2951	87.0348	6.1404	2.59102	4.52779
FG1G23890	2.02969	5.12389	5.6302e-10	4.32651e-08	59.5964	43.0127	64.641	18.3322	10.5996	12.0439
FG1G00270	4.13923	5.37188	5.67932e-10	4.33731e-08	81.3675	10.2011	142.549	3.29268	4.71094	5.25223
FG2G17840	-2.75607	5.93644	5.90147e-10	4.47932e-08	27.0964	6.62543	13.361	101.539	72.3914	145.251
FG2G19650	8.14966	0.803692	7.66939e-10	5.78572e-08	5.95181	2.52397	0.846825	0	0	0
FG2G18790	2.7585	3.59332	7.86153e-10	5.89472e-08	25.2952	25.4501	11.5733	2.75873	4.39688	1.99223
FG4G17740	2.95272	2.44265	8.33164e-10	6.18231e-08	6.18675	9.4649	12.5142	1.60184	1.09922	0.905557
FG4G17860	-4.82631	1.60867	8.34503e-10	6.18231e-08	0.156627	0.315497	0.0940917	10.768	2.59102	3.26001
FG1G11510	2.14329	5.72409	8.69249e-10	6.4014e-08	93.1145	97.2781	67.4637	29.6341	12.7195	16.0284
FG2G19330	-3.97154	1.39571	9.4113e-10	6.88079e-08	0.0783133	0.630993	0.188183	5.69545	3.45469	4.61834
FG2G26940	3.44894	2.37547	9.45469e-10	6.88079e-08	4.93374	14.3025	8.65643	0.978905	0.471094	1.08667
FG2G14940	1.87621	5.39433	9.68892e-10	7.01002e-08	77.2169	69.6196	50.7154	17.0863	14.918	21.8239
FG1G33040	2.49914	3.87183	1.00301e-09	7.21465e-08	34.6145	23.4519	15.7133	3.47066	5.73164	3.80334
FG2G32060	3.44761	5.47053	1.03142e-09	7.37612e-08	151.928	17.6678	72.921	6.31839	8.0086	7.87835
FG1G15950	1.88584	6.01139	1.05689e-09	7.51488e-08	89.6687	117.68	96.6321	25.9855	36.4313	19.7411
FG2G17110	-3.69006	2.72442	1.1106e-09	7.85159e-08	1.95783	0.420662	0.282275	15.4845	7.30195	13.04
FG4G35580	-2.02736	5.7441	1.19402e-09	8.39342e-08	21.2229	13.8818	27.9452	65.4976	110.472	81.319
FG3G05520	1.98235	5.01145	1.2475e-09	8.71983e-08	52.0783	66.6749	35.0021	14.8616	12.2484	11.7722
FG1G01110	-2.17768	4.14683	1.25724e-09	8.73853e-08	6.65663	6.4151	5.92777	39.2452	24.4184	22.4578
FG1G43850	-2.1728	7.26169	1.28527e-09	8.88341e-08	63.5904	48.7968	54.4791	386.311	143.213	223.22
FG3G32040	4.24988	2.9175	1.58303e-09	1.08231e-07	7.59639	30.1825	4.79867	0.355965	1.0207	0.815002
FG2G00460	2.69586	2.26406	1.5888e-09	1.08231e-07	7.36145	8.93907	7.9037	1.15689	1.0207	1.53945
FG1G04130	-1.90513	7.26866	1.59215e-09	1.08231e-07	61.7892	49.4278	83.4593	183.945	302.756	242.599
FG1G32060	3.56078	2.45678	1.63402e-09	1.10393e-07	3.5241	14.3025	11.9496	1.0679	0.785156	0.63389
FG3G30490	-2.36957	4.3267	1.6418e-09	1.10393e-07	5.3253	3.99629	9.97372	42.8938	29.0508	27.9817
FG3G21030	1.84329	7.21313	1.74734e-09	1.16854e-07	179.337	254.606	261.669	66.7435	78.6727	48.3568
FG1G00310	-4.48213	2.03825	1.81349e-09	1.20627e-07	0.46988	0.105166	0.376367	14.1496	2.19844	6.24835
FG1G05160	2.95358	2.40376	1.85244e-09	1.22558e-07	12.7651	5.46861	8.93871	1.15689	1.41328	0.905557
FG1G52420	4.89274	3.50579	1.87813e-09	1.23597e-07	2.42771	39.0164	24.0875	0.533948	1.25625	0.362223
FG3G09440	-2.74977	2.30476	1.91591e-09	1.25416e-07	1.64458	0.841324	1.1291	9.61106	8.24414	6.97279
FG4G22520	8.25075	0.861719	1.9261e-09	1.2542e-07	3.21084	6.30993	0.56455	0	0	0
FG4G21440	3.05535	1.97295	1.96863e-09	1.27517e-07	6.42169	7.99258	5.83368	0.355965	0.785156	1.26778
FG2G24780	2.44306	3.1944	2.00145e-09	1.28969e-07	11.8253	13.8818	19.9474	3.1147	2.27695	2.98834
FG3G34260	1.87912	5.96675	2.07267e-09	1.32866e-07	90.2952	132.298	71.7919	28.6552	22.377	28.9778
FG1G36050	2.20734	4.27178	2.23617e-09	1.42608e-07	38.5301	32.7065	23.2406	4.36058	7.38047	8.69335
FG1G26760	3.88354	1.18052	2.30994e-09	1.46557e-07	2.42771	3.68079	5.83368	0.266974	0.157031	0.362223
FG2G42950	-2.85809	2.19405	2.59693e-09	1.63924e-07	1.09639	0.630993	1.41137	6.22939	7.22344	9.68946
FG2G26190	5.76833	3.19404	2.89805e-09	1.82003e-07	0.861446	33.7581	18.9124	0.444957	0.235547	0.271667
FG1G02760	2.02949	6.95935	2.91763e-09	1.82308e-07	270.494	109.793	218.575	48.3223	52.4484	45.9118
FG3G29230	3.78949	2.75398	3.0021e-09	1.86643e-07	9.31928	6.20477	21.3588	0.800922	0.235547	1.63
FG1G30790	-3.22609	3.17745	3.20015e-09	1.97961e-07	2.81928	1.57748	0.658642	22.3368	8.0086	17.7489
FG2G22490	2.27162	5.14043	3.31079e-09	2.03786e-07	47.2229	93.0715	34.4375	12.6368	13.9758	9.50835
FG2G20970	2.57382	2.57702	3.35009e-09	2.05185e-07	8.92771	12.725	8.28007	1.77983	1.41328	1.81111
FG4G35630	2.1347	8.12722	3.79216e-09	2.31116e-07	713.826	249.978	401.677	99.2253	102.698	109.029
FG1G22690	1.846	6.39418	3.96081e-09	2.40211e-07	124.831	178.361	90.9866	31.5919	37.5305	40.4784
FG2G28870	3.60324	4.44727	3.99416e-09	2.41052e-07	32.0301	8.41324	79.6015	2.66974	3.37617	3.80334
FG3G21020	1.74756	5.25296	4.04048e-09	2.42664e-07	45.4217	66.2543	63.9823	19.2221	17.1949	15.8473
FG1G25950	4.02309	2.71522	5.03328e-09	3.0083e-07	3.05422	12.9354	20.512	1.0679	0.863672	0.271667
FG2G17650	-2.90408	5.08758	5.11497e-09	3.04242e-07	8.69277	2.52397	12.6083	36.7534	56.9238	85.3035
FG1G36640	1.90812	5.9696	5.23256e-09	3.09748e-07	66.8795	132.403	97.0085	32.9268	21.9844	23.9973
FG2G22590	3.00364	3.88079	5.59659e-09	3.29719e-07	9.16265	43.3282	25.5929	3.20369	3.14063	3.35056
FG2G01640	-3.20432	1.79302	5.6902e-09	3.33645e-07	0.626506	0.210331	1.03501	5.42847	5.26055	7.06335
FG1G34960	2.26067	7.36811	6.35496e-09	3.70866e-07	217.241	221.899	380.224	89.8813	48.2086	32.8717
FG1G00420	-3.43778	9.15359	8.06321e-09	4.68348e-07	24.9036	50.4794	213.212	1121.38	1132.82	873.048
FG2G00420	2.43494	3.53175	8.29189e-09	4.7938e-07	21.9277	24.2932	11.5733	3.82663	2.5125	4.34667
FG1G31380	2.68567	6.21161	9.73896e-09	5.60421e-07	228.831	109.477	45.5404	22.6038	18.2156	18.8356
FG2G33250	1.96355	4.51509	9.92773e-09	5.68638e-07	31.1687	43.7489	33.5907	9.43308	6.43828	11.9534
FG2G28810	2.60057	5.25534	1.01939e-08	5.80895e-07	35.3976	89.1804	71.6038	5.25049	18.2156	8.78391
FG4G17370	-2.90438	1.59976	1.02356e-08	5.80895e-07	0.861446	0.525828	0.56455	4.53856	6.0457	4.43723
FG1G00170	-2.28618	6.10689	1.02885e-08	5.81229e-07	18.4819	14.0922	37.5426	96.5556	165.432	80.1418
FG1G51730	-1.87888	5.34452	1.07223e-08	6.02982e-07	18.1687	13.8818	19.7592	49.4792	89.3508	51.8884
FG2G41870	2.07269	4.62607	1.14123e-08	6.38883e-07	25.6084	36.4924	56.9255	9.2551	7.61602	11.41
FG1G14810	2.80244	5.03105	1.18263e-08	6.59077e-07	98.4398	29.7618	42.3412	11.0349	9.57891	3.80334
FG2G22270	1.78103	6.81447	1.19365e-08	6.62237e-07	236.584	156.802	128.906	43.0718	53.3906	55.5107
FG2G00410	3.8242	3.34532	1.23565e-08	6.82476e-07	4.30723	39.5422	12.7024	1.51285	1.17773	1.26778
FG1G36020	2.67525	2.10117	1.29075e-08	7.09739e-07	6.81325	5.88927	8.75052	0.711931	1.25625	1.35834
FG1G26650	2.8705	1.94197	1.43358e-08	7.84788e-07	7.75301	4.20662	7.43324	0.889913	1.17773	0.543334
FG2G03690	2.78719	2.41794	1.48941e-08	8.11763e-07	11.5904	5.15311	10.3501	1.33487	1.64883	0.905557
FG2G00800	1.78945	6.49548	1.61526e-08	8.7649e-07	178.476	129.143	111.499	31.6809	53.4692	36.0412
FG2G23630	2.09836	4.13237	1.64341e-08	8.87872e-07	21.6928	29.1308	33.7789	6.94132	4.39688	8.42168
FG3G19250	2.05604	5.16773	1.77837e-08	9.5661e-07	40.0181	91.5992	41.6826	15.5735	13.8188	12.225
FG1G07950	1.99444	4.8459	1.85032e-08	9.91003e-07	59.3615	37.4389	40.2712	11.0349	7.38047	16.0284
FG2G02480	3.27062	3.59844	1.90404e-08	1.01538e-06	16.6807	6.62543	41.6826	2.93671	1.96289	1.81111
FG2G20900	1.60824	6.1433	2.02252e-08	1.07041e-06	92.6446	127.461	98.6081	29.9011	34.3899	40.2067
FG1G39930	5.37483	0.680992	2.02455e-08	1.07041e-06	3.44578	4.31179	0.752733	0.177983	0	0
FG2G02330	3.64649	1.83627	2.2085e-08	1.1627e-06	9.31928	7.04609	2.54047	0.800922	0.157031	0.543334
FG1G51250	-3.73607	1.65272	2.23386e-08	1.17107e-06	0.313253	0.736159	0.188183	7.56426	2.19844	6.79168
FG1G30290	1.83449	5.75098	2.43068e-08	1.26888e-06	57.247	120.204	74.3324	21.8029	21.0422	27.7101
FG1G52360	4.2494	6.49159	2.5014e-08	1.30031e-06	12.2952	280.266	219.986	5.69545	13.5047	7.69724
FG2G28220	8.29972	0.879174	2.51979e-08	1.30439e-06	0.548193	8.41324	1.50547	0	0	0
FG1G34950	2.32018	8.44204	2.53301e-08	1.30577e-06	371.518	547.492	818.88	181.898	107.566	58.499
FG2G27460	-1.70695	6.44664	2.69176e-08	1.38185e-06	46.2831	29.9722	46.1049	103.319	135.282	161.189
FG1G35550	3.04267	1.30272	2.75621e-08	1.40908e-06	5.24699	3.47046	3.57548	0.533948	0.314063	0.63389
FG3G35530	-2.04022	3.98741	2.84002e-08	1.44595e-06	6.89157	3.89112	7.52733	22.0699	26.1457	27.4384
FG1G09680	3.20891	2.13991	2.92252e-08	1.48186e-06	6.65663	13.1457	3.3873	0.889913	0.942188	0.63389
FG2G04590	-1.65535	6.50592	2.9375e-08	1.48338e-06	42.759	38.1751	50.1509	118.536	177.995	116.455
FG3G22720	1.56019	5.8867	3.03398e-08	1.52587e-06	85.2048	95.28	83.9298	35.5075	27.2449	26.8951
FG1G39670	2.57797	8.70413	3.54121e-08	1.77376e-06	1373.14	329.589	439.596	137.581	112.905	108.305
FG1G06610	3.83523	0.612697	3.56558e-08	1.77876e-06	1.64458	2.83947	3.29321	0.177983	0.235547	0.0905557
FG1G34940	2.13903	7.80896	3.90498e-08	1.94026e-06	301.349	304.349	490.123	122.986	84.5613	41.2029
FG1G16480	1.60134	5.6891	4.16762e-08	2.06247e-06	85.988	59.4185	86.6584	23.7607	28.9723	23.7256
FG2G21400	-5.42299	0.102151	4.19535e-08	2.06792e-06	0.0783133	0	0	2.13579	0.785156	2.35445
FG1G33050	2.61472	4.475	4.24672e-08	2.08493e-06	67.3494	27.4482	18.9124	5.42847	8.47969	4.61834
FG1G35540	3.45277	1.57485	4.29601e-08	2.1008e-06	6.73494	5.25828	3.48139	0.0889913	0.314063	0.996113
FG2G02420	2.17224	4.8315	4.34777e-08	2.11774e-06	75.9639	38.1751	24.7461	11.3019	9.73594	9.78002
FG4G23940	3.94523	2.33521	4.38862e-08	2.12925e-06	1.87952	10.5166	15.431	0.622939	0.863672	0.271667
FG4G20310	2.16249	3.10536	4.49584e-08	2.17275e-06	13.9398	15.6697	11.8555	2.93671	2.5125	3.80334
FG2G31890	2.80241	5.76622	4.54449e-08	2.18772e-06	175.735	25.7655	82.9888	10.8569	13.9758	15.9378
FG1G51120	2.42886	3.71562	4.57464e-08	2.1937e-06	35.5542	11.7785	18.1597	3.64865	4.16133	4.34667
FG3G21480	1.84305	4.84076	4.63076e-08	2.21204e-06	29.8374	53.8447	50.1509	15.2175	9.65742	12.4061
FG4G33760	4.36049	1.06224	4.65256e-08	2.2139e-06	2.81928	1.26199	6.96278	0.0889913	0.314063	0.0905557
FG2G24490	3.04717	3.80386	4.81955e-08	2.28458e-06	25.6084	6.73059	41.4944	1.95781	3.76875	3.16945
FG4G21170	3.94494	1.22525	4.84996e-08	2.28854e-06	3.44578	1.57748	7.24506	0.355965	0.314063	0.0905557
FG3G32030	5.56963	0.831953	4.87461e-08	2.28854e-06	1.72289	7.04609	1.03501	0.177983	0	0
FG2G03260	-1.81054	6.11262	4.8834e-08	2.28854e-06	35.7109	23.0312	33.0262	83.0289	84.5613	154.669
FG2G41400	-3.12014	5.31505	4.92952e-08	2.30144e-06	13.9398	7.67708	2.82275	136.246	38.1586	38.8484
FG2G13550	2.81049	5.85558	5.03397e-08	2.34137e-06	45.9699	56.8945	200.509	18.6882	16.7238	7.78779
FG2G14560	5.26508	-0.107566	5.18274e-08	2.40153e-06	1.25301	1.68265	1.59956	0	0.0785156	0
FG4G03900	1.68874	4.81478	5.40007e-08	2.4929e-06	53.9578	34.7046	39.4244	12.9037	14.6824	12.1345
FG2G17720	7.80531	5.10414	5.6899e-08	2.61693e-06	0.861446	98.4349	105.759	0	0.863672	0
FG1G14690	1.76549	5.2564	6.04282e-08	2.76895e-06	75.1024	62.4683	38.8599	17.6203	14.3684	19.9223
FG2G39140	-2.86784	2.72463	6.31555e-08	2.88325e-06	1.87952	1.78781	0.940917	16.4634	5.26055	12.225
FG3G01540	3.27079	1.4773	6.38725e-08	2.90526e-06	5.3253	2.20848	6.68051	0.266974	0.628125	0.543334
FG1G52380	2.62389	4.64731	6.97528e-08	3.16111e-06	13.8614	66.4646	48.5513	6.85233	8.5582	5.43334
FG3G04670	-1.6149	7.29441	7.02186e-08	3.1706e-06	86.0663	66.4646	78.9429	203.345	308.488	197.321
FG4G06880	-1.65018	7.7635	7.30176e-08	3.28499e-06	134.699	96.9626	82.9888	323.573	395.091	269.222
FG1G34880	1.85802	8.44504	7.34081e-08	3.2906e-06	408.56	507.634	722.059	213.49	135.439	102.962
FG2G25270	-2.84392	2.18074	7.39311e-08	3.30208e-06	0.626506	1.05166	1.50547	10.59	7.45899	4.79945
FG2G01570	3.26737	3.90142	8.00057e-08	3.56054e-06	22.7108	6.73059	50.9036	2.49176	4.08281	1.72056
FG1G37230	2.54121	4.83025	8.32357e-08	3.69101e-06	14.8012	64.4665	65.8642	8.09821	8.63672	8.15002
FG1G28230	1.7781	4.91546	8.43345e-08	3.72638e-06	61.1627	47.9555	30.2975	12.6368	15.3106	12.6778
FG2G04490	4.15881	0.416936	8.55054e-08	3.76467e-06	1.56627	1.47232	3.66957	0.0889913	0.0785156	0.181111
FG2G21300	-4.72634	0.2091	8.63587e-08	3.78876e-06	0.0783133	0	0.0940917	3.1147	1.17773	1.35834
FG2G20740	-2.0003	8.20641	8.85871e-08	3.87279e-06	190.066	91.5992	72.3565	404.911	600.017	412.029
FG2G00650	-3.07879	2.39439	9.53148e-08	4.15224e-06	0.939759	0.841324	1.41137	15.3065	3.5332	8.42168
FG4G05670	-3.29103	1.15331	9.6971e-08	4.20956e-06	0.23494	0.210331	0.658642	3.1147	5.10352	2.80723
FG3G15340	1.96629	6.14561	9.85487e-08	4.26309e-06	86.3795	179.097	72.1683	22.8708	26.4598	37.0373
FG1G32030	2.9356	1.12749	1.03407e-07	4.45768e-06	3.91566	3.0498	3.76367	0.266974	0.392578	0.724446
FG4G29390	4.20304	0.439323	1.0793e-07	4.6365e-06	1.33133	1.68265	3.85776	0.177983	0.157031	0
FG1G12240	-1.90306	3.87614	1.11853e-07	4.78838e-06	5.01205	5.99443	7.33915	27.4983	21.9059	19.1978
FG2G19940	-3.34323	0.693439	1.14545e-07	4.88673e-06	0.156627	0.420662	0.188183	2.84772	2.5125	2.445
FG3G14700	1.839	6.17494	1.16116e-07	4.93672e-06	147.151	127.355	63.5119	28.9222	25.9102	39.6634
FG2G30200	-2.05469	7.28067	1.20753e-07	5.11628e-06	94.2892	49.9536	36.4135	276.852	156.874	317.398
FG1G52960	7.16634	-0.0718188	1.23637e-07	5.22062e-06	2.03615	2.31364	0.376367	0	0	0
FG2G05670	-1.82453	3.8072	1.24808e-07	5.25211e-06	5.16868	6.20477	6.86869	19.7561	23.6332	21.19
FG2G19850	-3.42899	6.92478	1.25369e-07	5.25784e-06	45.5	5.46861	10.7264	97.8905	354.655	213.349
FG1G36080	2.50789	2.66468	1.33528e-07	5.5811e-06	8.92771	16.0903	6.68051	1.42386	2.19844	1.90167
FG2G01130	1.60298	7.7664	1.35681e-07	5.65202e-06	304.325	399.629	278.229	84.8087	102.934	135.562
FG3G27070	-3.17332	1.33893	1.36442e-07	5.66463e-06	0.46988	0.630993	0.282275	2.84772	3.21914	6.61057
FG4G19340	-1.81946	4.77081	1.43178e-07	5.9244e-06	10.259	14.0922	11.5733	34.2617	61.3207	31.0606
FG3G34990	-1.95893	5.00724	1.45146e-07	5.98581e-06	14.1747	16.4058	8.65643	44.4957	33.6047	74.5274
FG4G16990	1.56034	7.28448	1.46092e-07	6.0048e-06	271.669	235.676	190.442	93.6189	61.8703	81.1379
FG4G35640	1.89628	7.7199	1.47857e-07	6.05072e-06	509.193	182.672	304.292	92.195	77.7305	97.7096
FG2G30470	3.80167	0.372049	1.48187e-07	6.05072e-06	1.64458	2.41881	2.35229	0.266974	0.157031	0
FG2G05680	-1.79055	8.85859	1.49929e-07	6.10173e-06	168.295	232.836	223.185	601.403	1069.85	488.367
FG2G32050	3.08973	5.78439	1.52568e-07	6.18876e-06	168.217	17.2471	109.335	11.4799	7.30195	15.8473
FG4G36280	-1.76933	8.36397	1.53584e-07	6.2096e-06	221.392	120.625	105.947	556.374	566.412	404.784
FG3G00750	1.79991	11.2191	1.54978e-07	6.24556e-06	5296.88	2308.07	3506.51	1013.88	917.298	1259.99
FG1G49530	1.69038	6.62493	1.63008e-07	6.54786e-06	138.849	169.947	142.643	60.1581	50.9567	28.7062
FG1G37970	2.71246	2.30116	1.64154e-07	6.57253e-06	6.18675	13.4612	5.36322	1.33487	1.17773	1.26778
FG2G03180	1.86926	4.75406	1.72472e-07	6.8833e-06	45.3434	35.7563	45.2581	15.0395	13.3477	6.15779
FG3G35030	-2.39347	7.43601	1.81613e-07	7.22482e-06	90.0603	19.666	56.0786	321.971	200.843	349.183
FG1G30120	2.77754	5.71239	1.86435e-07	7.39287e-06	45.6566	41.7507	186.396	15.9295	7.06641	16.9339
FG2G39500	3.2208	2.05158	2.00482e-07	7.90976e-06	10.494	3.0498	7.9037	0.800922	0.235547	1.26778
FG2G26710	2.04494	3.61821	2.00749e-07	7.90976e-06	14.6446	26.9224	17.1247	4.36058	5.81016	3.98445
FG3G02380	2.54399	2.06972	2.16216e-07	8.49214e-06	6.5	6.52026	7.71552	0.711931	1.96289	0.815002
FG2G22690	1.97243	4.99364	2.19063e-07	8.56596e-06	51.6084	70.7764	29.2625	13.4377	8.63672	16.5717
FG4G34390	2.91806	4.84986	2.1948e-07	8.56596e-06	101.572	15.3542	34.7198	9.34409	6.98789	3.71278
FG2G18770	2.63151	3.7367	2.34337e-07	9.11703e-06	19.8916	37.2286	11.1028	2.84772	2.35547	5.79557
FG3G35220	-2.79422	2.57742	2.35561e-07	9.13593e-06	0.783133	0.841324	2.72866	7.11931	8.79375	14.3984
FG2G06200	3.27721	0.778116	2.40198e-07	9.28665e-06	3.28916	2.52397	2.63457	0.0889913	0.549609	0.181111
FG1G34920	2.39577	8.7722	2.42589e-07	9.3499e-06	630.813	737.631	835.252	236.539	135.989	46.1834
FG1G51160	4.40521	3.51635	2.5032e-07	9.59222e-06	42.5241	12.094	9.78553	0	2.43398	0.543334
FG4G18630	3.12583	0.995951	2.50427e-07	9.59222e-06	2.89759	4.62728	2.44638	0.177983	0.471094	0.452779
FG4G20590	-1.78864	4.46667	2.61635e-07	9.99056e-06	11.8253	8.30808	9.31507	24.9176	45.5391	31.5134
FG4G20560	1.96671	4.27037	2.63856e-07	1.00444e-05	29.2109	42.2765	20.0415	6.1404	6.75235	10.5045
FG3G34280	1.54808	6.17606	2.77866e-07	1.05453e-05	116.217	111.581	94.7503	37.5543	26.1457	46.6362
FG2G22530	-6.74752	-0.369069	2.79702e-07	1.05825e-05	0	0	0	0.711931	1.09922	1.72056
FG1G26940	3.35067	0.727106	2.80875e-07	1.05945e-05	2.3494	1.68265	4.14003	0.266974	0.235547	0.271667
FG1G14340	2.49328	2.79694	2.85772e-07	1.07464e-05	5.95181	11.6734	17.1247	1.95781	2.35547	1.81111
FG3G36830	4.17188	1.42573	2.9252e-07	1.09668e-05	10.1024	2.31364	1.69365	0.177983	0.471094	0.0905557
FG2G03460	2.60192	2.39289	2.96359e-07	1.10772e-05	4.46386	10.9372	11.0087	1.42386	1.17773	1.72056
FG4G17780	-2.54757	5.76003	3.04066e-07	1.1331e-05	20.5181	13.6715	13.0787	177.449	33.1336	66.1962
FG2G00210	-2.16549	8.00073	3.16944e-07	1.17634e-05	142.139	38.1751	99.4549	282.814	475.962	496.97
FG1G03770	5.59587	0.194363	3.17569e-07	1.17634e-05	3.13253	2.20848	0.376367	0	0	0.0905557
FG3G16530	-3.13428	1.91404	3.19529e-07	1.17799e-05	0.23494	0.841324	1.1291	3.29268	5.57461	10.4139
FG1G07210	2.91795	3.11955	3.19921e-07	1.17799e-05	4.22892	23.1364	18.1597	2.58075	2.04141	1.35834
FG1G34970	2.07876	6.91367	3.35844e-07	1.23295e-05	148.874	176.888	258.47	75.0197	41.0637	22.1862
FG1G51550	-2.58213	3.26648	3.36852e-07	1.233e-05	3.05422	2.94463	2.07002	28.2992	8.47969	11.7722
FG2G17330	4.07476	1.04778	3.57497e-07	1.30471e-05	6.18675	3.47046	1.03501	0.444957	0.0785156	0.0905557
FG1G25380	3.77625	0.793279	3.62178e-07	1.31688e-05	4.07229	3.47046	1.22319	0.266974	0	0.362223
FG3G09150	1.48797	7.88085	3.62962e-07	1.31688e-05	424.458	338.843	278.511	113.464	137.952	119.986
FG2G41180	8.55398	1.12029	3.78408e-07	1.36891e-05	0	7.46675	4.98686	0	0	0
FG1G00390	-3.36913	7.3721	3.8206e-07	1.37809e-05	6.5	11.463	69.6278	370.738	335.262	199.132
FG2G41160	5.73029	1.81016	3.89125e-07	1.39949e-05	0.23494	11.1475	8.75052	0	0.0785156	0.271667
FG1G09990	1.99122	3.21171	3.97582e-07	1.42577e-05	12.3735	17.3523	14.0197	2.75873	4.47539	3.71278
FG2G31400	1.90949	4.19288	4.05792e-07	1.451e-05	19.8916	39.4371	26.722	7.47527	5.81016	9.59891
FG2G05400	1.62866	10.6368	4.06986e-07	1.45107e-05	2641.98	3023.72	1552.14	864.818	784.528	684.782
FG1G52150	-2.37227	5.07387	4.23658e-07	1.50618e-05	19.8916	7.04609	5.45732	81.6051	41.6918	45.1873
FG4G32560	1.91433	5.06526	4.28963e-07	1.52067e-05	32.3434	62.5735	63.2296	20.735	9.97149	11.2289
FG2G12010	-2.34328	8.74719	4.34799e-07	1.53695e-05	273.705	69.8299	80.5425	634.953	687.169	830.758
FG2G31430	1.72348	6.79734	4.37704e-07	1.54281e-05	102.042	194.872	214.717	65.6756	41.1422	48.0851
FG2G19080	-2.71799	1.14185	4.418e-07	1.55283e-05	0.391566	0.736159	0.470458	3.73764	2.98359	3.80334
FG3G34980	-1.49825	10.8763	4.47541e-07	1.56855e-05	912.271	1144.52	891.424	2983.7	2210.45	3134.5
FG1G24170	1.76565	4.81769	4.6367e-07	1.62049e-05	24.747	56.7894	48.6454	12.5478	12.0129	13.6739
FG4G25110	-2.45905	4.9455	4.73787e-07	1.65118e-05	15.1928	5.25828	7.71552	88.1014	24.8109	42.6517
FG4G20320	2.64229	2.0615	5.06421e-07	1.75996e-05	4.93374	10.832	5.17504	0.711931	1.41328	1.17722
FG1G36230	3.31452	2.67127	5.13325e-07	1.7744e-05	20.1265	3.0498	10.4442	0.444957	1.80586	1.08667
FG4G35590	-2.53703	1.63799	5.13446e-07	1.7744e-05	0.939759	1.05166	0.56455	5.1615	3.76875	6.06723
FG2G12480	-1.46514	5.76779	5.25384e-07	1.8106e-05	23.1807	29.9722	33.4966	67.1885	91.8633	80.0513
FG4G01640	-1.88552	4.04141	5.93181e-07	2.035e-05	6.03012	5.04794	9.69144	32.8378	21.6703	22.3673
FG2G22230	1.93239	3.19142	5.93788e-07	2.035e-05	16.2892	15.5645	10.8205	3.73764	3.5332	3.8939
FG4G08280	2.45923	1.46708	5.99081e-07	2.04747e-05	4.07229	4.10145	5.08095	0.622939	1.0207	0.724446
FG4G28550	1.92583	4.87137	6.02462e-07	2.05335e-05	63.5121	50.1639	24.5579	8.1872	14.1328	14.0361
FG1G24350	2.39629	3.13751	6.10187e-07	2.06948e-05	12.7651	23.2416	7.71552	2.49176	2.43398	3.35056
FG1G09210	2.70281	2.04119	6.10539e-07	2.06948e-05	3.28916	9.78039	7.71552	0.800922	1.25625	1.08667
FG3G00910	1.50863	5.81823	6.41445e-07	2.16829e-05	85.6747	91.3888	72.7329	25.1845	23.3191	39.3012
FG2G04600	2.20461	4.81403	6.62136e-07	2.23214e-05	83.3253	33.022	21.3588	10.768	10.05	9.05557
FG4G33830	2.60899	1.38703	6.81568e-07	2.2914e-05	4.22892	5.57377	2.91684	0.800922	0.706641	0.543334
FG1G08970	2.521	8.11604	6.99413e-07	2.34502e-05	639.976	106.007	670.685	89.7923	61.3992	95.6268
FG3G15430	-1.42247	6.18948	7.06144e-07	2.36119e-05	32.3434	39.9629	46.3872	91.9281	121.071	105.045
FG2G41150	8.16533	0.764772	7.11364e-07	2.37224e-05	0	4.52212	4.98686	0	0	0
FG2G21110	6.01681	1.2097	7.19874e-07	2.39416e-05	0.23494	2.7343	9.97372	0	0.157031	0
FG2G35910	-2.19575	3.12266	7.3946e-07	2.45271e-05	2.66265	2.52397	3.95185	12.1918	9.26485	20.5561
FG1G30350	-1.79925	6.79831	7.7311e-07	2.55746e-05	77.3735	31.76	39.5185	209.397	127.274	181.293
FG1G25870	-2.26637	5.45037	8.55459e-07	2.82233e-05	10.6506	18.6143	15.7133	105.633	24.5754	86.1185
FG3G29150	1.54832	8.2854	9.1999e-07	3.02716e-05	591.97	502.165	300.152	158.672	176.032	141.991
FG3G03980	-2.02316	3.0424	9.93215e-07	3.25943e-05	4.46386	2.7343	2.2582	12.8148	11.2277	14.7606
FG4G18360	1.53116	6.26795	9.96451e-07	3.2614e-05	89.6687	138.187	115.074	33.4607	53.3906	31.6945
FG1G16260	1.61376	10.3354	1.00853e-06	3.29221e-05	1755.24	2802.45	1284.73	659.604	647.126	602.196
FG1G52350	2.70197	5.43916	1.02288e-06	3.33027e-05	14.5663	106.427	104.159	7.2083	14.2113	13.1306
FG2G11470	-1.41517	4.85468	1.04255e-06	3.38541e-05	13.8614	16.7213	16.466	40.5801	42.0059	42.8329
FG2G20730	3.81643	3.49584	1.06189e-06	3.43919e-05	11.5904	3.15497	47.6104	0.533948	2.04141	1.81111
FG2G41170	5.46864	3.03521	1.08083e-06	3.4914e-05	0.23494	29.9722	17.501	0.711931	0.157031	0.181111
FG2G31410	1.84982	4.15864	1.12396e-06	3.62127e-05	23.6506	24.6087	34.908	11.3019	5.96719	5.79557
FG3G34460	-1.87915	3.69288	1.14371e-06	3.67237e-05	5.71687	3.89112	6.68051	18.8662	15.3106	25.9895
FG3G30690	1.38293	8.17118	1.14576e-06	3.67237e-05	494.157	384.064	371.192	155.735	178.702	144.617
FG1G34890	1.56952	9.3781	1.20196e-06	3.84256e-05	890.03	744.046	1351.53	328.912	407.182	269.766
FG1G41150	3.29977	1.7983	1.20558e-06	3.84419e-05	6.5	10.0959	1.59956	0.978905	0.392578	0.452779
FG2G30360	-1.93015	3.1641	1.25218e-06	3.98251e-05	3.91566	3.89112	3.10502	10.234	17.0379	14.3984
FG2G01630	-2.88197	1.36224	1.27742e-06	4.05238e-05	0.783133	0	0.846825	3.64865	4.94649	3.98445
FG2G29150	1.49226	5.5487	1.31312e-06	4.15497e-05	60.3795	78.2431	67.9342	17.0863	25.5961	30.6984
FG1G11630	1.69383	3.58955	1.32364e-06	4.17758e-05	18.4819	18.1936	17.7833	5.07251	6.20274	5.5239
FG2G40830	1.79789	3.56915	1.33336e-06	4.19753e-05	18.0904	17.773	18.7242	3.55965	6.12422	5.97668
FG3G35830	-2.46459	3.56305	1.33982e-06	4.20716e-05	3.5241	2.62914	4.5164	14.8616	8.71524	35.5884
FG1G27390	2.52045	1.93121	1.34938e-06	4.22646e-05	3.91566	9.57006	5.36322	1.24588	1.17773	0.815002
FG4G35730	-4.81149	-0.362532	1.36895e-06	4.27693e-05	0	0	0.0940917	1.15689	0.785156	1.53945
FG2G12310	-2.32376	2.58739	1.37439e-06	4.28311e-05	1.40964	2.7343	1.69365	12.7258	5.73164	10.6856
FG2G05480	2.50842	1.07516	1.39222e-06	4.32778e-05	3.28916	3.3653	3.29321	0.533948	0.471094	0.724446
FG1G44140	1.54776	6.29261	1.43744e-06	4.45714e-05	112.38	134.612	102.842	28.4772	57.3949	33.6867
FG1G52370	2.94379	7.88169	1.45261e-06	4.49072e-05	52.0783	645.401	554.388	42.1819	58.8082	61.6684
FG3G31640	3.97994	0.783285	1.45553e-06	4.49072e-05	4.62048	0.630993	3.3873	0.0889913	0.0785156	0.362223
FG1G26580	2.27473	2.2391	1.46336e-06	4.50365e-05	9.78916	7.67708	5.17504	1.33487	1.25625	2.08278
FG3G21340	2.06222	3.8411	1.48714e-06	4.55605e-05	17.5422	28.4999	22.6761	8.98813	4.0043	3.44112
FG3G08220	2.17713	2.80581	1.48775e-06	4.55605e-05	14.4096	10.832	8.28007	2.40277	1.4918	3.53167
FG2G21500	1.52807	6.29926	1.52583e-06	4.66112e-05	102.59	133.56	114.039	35.8635	28.3441	57.2312
FG2G20250	1.67613	3.64629	1.56043e-06	4.7551e-05	18.9518	17.8781	19.6652	6.58536	5.73164	5.34279
FG4G22550	1.62682	4.63204	1.58667e-06	4.82317e-05	46.2831	31.2342	34.0612	10.59	9.18633	16.3906
FG1G26620	4.42894	0.319863	1.61487e-06	4.89687e-05	1.64458	0.525828	4.04594	0	0.0785156	0.181111
FG4G13180	-1.72107	3.94026	1.63537e-06	4.9469e-05	7.98795	5.7841	7.33915	17.9763	23.3191	28.5251
FG2G10770	1.64716	6.42881	1.71041e-06	5.16127e-05	198.133	115.682	77.1552	41.6479	41.5348	41.6556
FG4G12320	1.60622	4.77095	1.74287e-06	5.24641e-05	32.5	57.1049	33.1203	14.3276	15.3106	10.595
FG2G41730	2.53643	2.365	1.79761e-06	5.38927e-05	13.7048	6.73059	4.98686	2.0468	1.41328	0.905557
FG3G29360	2.55446	7.13477	1.79904e-06	5.38927e-05	43.9337	379.016	297.141	38.8002	38.5512	45.1873
FG2G32390	-2.08616	4.44855	1.84072e-06	5.50083e-05	14.5663	5.25828	4.79867	42.7158	25.4391	37.0373
FG2G01920	3.38056	1.79178	1.85242e-06	5.5168e-05	3.5241	1.89298	12.7024	0.355965	0.628125	0.724446
FG1G43380	-3.05256	4.37608	1.85499e-06	5.5168e-05	2.42771	5.7841	5.08095	79.9142	8.32266	22.005
FG3G28520	-2.92453	1.17408	1.9009e-06	5.62005e-05	0.704819	0.210331	0.470458	3.02571	2.04141	5.97668
FG2G06160	3.3542	2.98479	1.90566e-06	5.62005e-05	1.87952	14.9335	25.8752	1.15689	1.88438	1.08667
FG3G01440	2.67663	1.69632	1.90778e-06	5.62005e-05	2.27108	6.83576	7.05687	0.711931	0.785156	0.996113
FG1G24070	2.63423	1.81147	1.90787e-06	5.62005e-05	6.65663	5.46861	5.17504	0.266974	0.785156	1.72056
FG2G03700	3.60854	0.630671	1.9174e-06	5.6347e-05	3.99398	0.736159	2.82275	0.0889913	0.314063	0.181111
FG1G39700	1.9614	10.7818	1.92386e-06	5.64027e-05	4921.6	1603.46	1878.82	705.968	875.763	576.206
FG3G15880	1.30891	6.48101	1.97238e-06	5.76886e-05	111.753	133.771	135.68	48.9452	55.5106	49.3529
FG1G26960	3.8938	-0.10404	1.99355e-06	5.81703e-05	1.72289	1.05166	1.50547	0.266974	0	0
FG3G04640	2.50277	4.09472	2.04471e-06	5.95228e-05	9.00603	54.0551	23.617	5.60645	3.76875	5.88612
FG3G01520	2.14723	2.18333	2.15327e-06	6.25359e-05	6.81325	5.88927	8.75052	2.13579	1.33477	1.35834
FG2G20670	-1.9392	4.26002	2.29167e-06	6.63993e-05	12.2169	7.46675	3.76367	35.7745	25.7531	28.7967
FG4G08910	2.37118	1.86847	2.30525e-06	6.66369e-05	3.83735	7.15125	6.68051	1.42386	0.706641	1.26778
FG3G32670	2.00079	6.71372	2.3205e-06	6.69213e-05	62.494	249.873	191.006	34.8846	49.0723	41.7462
FG2G30800	3.90436	0.219267	2.3457e-06	6.74907e-05	2.27108	2.7343	0.658642	0.177983	0	0.181111
FG2G30350	3.92892	3.79867	2.36301e-06	6.78309e-05	1.01807	41.33	35.5666	1.69084	1.4918	1.90167
FG2G10430	-2.17069	7.26985	2.39406e-06	6.85631e-05	83.3253	45.4315	39.2362	427.959	106.389	222.495
FG2G41210	3.94723	1.76494	2.40485e-06	6.8713e-05	0.704819	10.0959	7.80961	0.177983	0.706641	0.271667
FG3G32850	3.94298	3.69263	2.42325e-06	6.90794e-05	7.75301	61.8373	2.91684	1.33487	1.17773	2.17334
FG1G13520	2.99885	1.42006	2.46915e-06	7.01362e-05	6.81325	4.94278	1.59956	0.800922	0.314063	0.543334
FG2G40360	1.77792	3.39592	2.47166e-06	7.01362e-05	15.741	14.7232	17.6892	4.53856	3.5332	5.97668
FG4G01510	-1.94237	2.80921	2.48482e-06	7.03483e-05	2.58434	2.83947	3.01093	8.54317	9.81446	14.1267
FG3G23040	2.45845	3.07304	2.58167e-06	7.29232e-05	26.2349	8.30808	7.15097	2.58075	2.90508	2.08278
FG1G38350	3.17955	4.4097	2.679e-06	7.53715e-05	3.75904	57.9462	52.6913	3.47066	5.57461	3.53167
FG1G40520	1.48605	5.70688	2.68053e-06	7.53715e-05	52	100.012	78.3784	23.8497	31.9559	26.3517
FG1G50730	3.00077	0.900562	2.75109e-06	7.71801e-05	3.60241	4.31179	1.22319	0.444957	0.392578	0.271667
FG3G34620	-3.19591	0.665449	2.77314e-06	7.76227e-05	0.46988	0.210331	0.0940917	2.84772	1.17773	3.62223
FG2G09900	-1.96535	4.24454	2.79364e-06	7.80201e-05	12.5301	5.88927	4.42231	35.9525	21.4348	32.3284
FG3G36320	2.3447	2.97637	2.85633e-06	7.95914e-05	12.1386	18.8246	7.80961	1.15689	2.90508	3.53167
FG4G17090	1.72746	6.54284	2.86524e-06	7.96602e-05	232.277	102.116	94.3739	34.9736	43.1836	51.3451
FG1G26480	2.76736	2.77078	2.91983e-06	8.08289e-05	5.01205	20.0866	10.0678	2.0468	2.5125	0.543334
FG2G26160	5.27408	1.62591	2.92252e-06	8.08289e-05	0.156627	11.7785	5.6455	0.177983	0.235547	0
FG4G21310	1.68993	7.97162	2.92688e-06	8.08289e-05	624.705	251.24	272.866	126.012	111.728	118.356
FG2G32070	1.68478	5.96007	2.95006e-06	8.12875e-05	141.512	52.2673	90.2339	26.4304	35.6461	26.2612
FG2G18290	5.28142	4.2669	3.08151e-06	8.47209e-05	1.95783	93.387	17.0306	1.51285	0	1.35834
FG1G38640	1.61115	4.22008	3.12273e-06	8.5664e-05	32.5783	29.867	21.0765	8.09821	11.2277	7.9689
FG2G17960	-2.3745	7.0798	3.15536e-06	8.63675e-05	84.4217	22.4003	24.0875	371.628	118.245	189.714
FG2G28830	3.01992	0.708608	3.22015e-06	8.79464e-05	2.3494	1.36715	4.14003	0.444957	0.314063	0.181111
FG2G01190	-2.67089	1.38877	3.28952e-06	8.96432e-05	0.861446	0.210331	0.846825	4.0936	2.5125	6.06723
FG2G38890	2.79437	3.1696	3.31124e-06	9.00365e-05	6.10844	12.8302	27.5689	1.60184	1.0207	4.07501
FG3G10390	-1.95117	5.69191	3.35882e-06	9.11301e-05	28.3494	16.7213	18.3479	138.471	40.043	67.1018
FG3G09290	-2.43517	1.3218	3.38575e-06	9.16596e-05	0.391566	0.841324	0.940917	4.36058	3.45469	3.8939
FG4G21950	3.25015	0.480332	3.48579e-06	9.4162e-05	1.09639	3.89112	1.88183	0.177983	0.235547	0.271667
FG2G00670	1.97522	6.98174	3.52489e-06	9.50108e-05	95.4639	146.496	361.971	42.1819	56.7668	54.6051
FG4G31210	-1.66808	4.51617	3.57616e-06	9.61832e-05	7.59639	9.57006	15.431	26.2524	41.7703	35.4978
FG2G15670	1.6272	6.67486	3.62637e-06	9.73221e-05	202.44	167.529	92.398	49.9241	63.7547	35.9506
FG2G35980	1.61617	4.69182	3.6922e-06	9.87414e-05	24.9819	43.4334	47.8927	15.6625	9.57891	12.6778
FG1G34910	1.5116	6.2571	3.69522e-06	9.87414e-05	77.4518	95.4903	166.166	39.6011	43.4191	35.8601
FG1G36010	3.16843	1.68329	3.73366e-06	9.95534e-05	7.28313	1.15682	7.9037	0.800922	0.628125	0.362223
FG4G25930	2.61177	3.20913	3.78143e-06	0.000100611	3.75904	21.5589	21.8293	2.84772	2.82656	1.99223
FG2G25890	1.53852	4.68202	3.79927e-06	0.000100868	42.6807	41.4352	29.733	10.8569	10.5996	17.7489
FG4G20900	2.27093	2.74912	3.87153e-06	0.000102567	11.9819	13.1457	7.52733	1.15689	1.88438	3.71278
FG3G32130	1.78975	7.94589	3.8889e-06	0.000102806	608.964	358.299	179.433	112.841	119.736	99.068
FG3G07950	2.16484	2.27234	3.91039e-06	0.000103154	6.5	8.09774	8.37416	1.0679	1.41328	2.62612
FG2G41230	4.2862	2.73901	3.93032e-06	0.000103459	0.46988	24.7139	12.5142	0.355965	0.549609	0.996113
FG3G32680	2.06209	3.2034	4.02668e-06	0.00010558	8.30121	15.0387	20.6061	4.18259	3.84727	2.445
FG2G41190	5.93297	1.60394	4.0318e-06	0.00010558	0	10.0959	7.33915	0.0889913	0.157031	0
FG1G53110	-2.73939	1.80001	4.03648e-06	0.00010558	0.391566	1.26199	0.940917	9.52207	2.90508	4.79945
FG2G40420	-1.72167	3.99977	4.0481e-06	0.00010566	5.09036	6.73059	10.256	26.3414	26.3027	20.1034
FG2G03190	1.73981	5.46192	4.08995e-06	0.000106528	40.8795	68.8834	93.1507	22.2478	26.3813	12.0439
FG2G37730	-2.26005	5.29389	4.10864e-06	0.00010679	26.2349	4.94278	9.12689	75.7316	46.9524	71.1768
FG3G05220	1.32744	6.38479	4.31055e-06	0.000111803	151.771	107.374	98.6081	49.6572	47.816	45.0968
FG3G20940	2.33115	3.19927	4.3479e-06	0.000112536	7.98795	24.7139	12.7024	3.20369	1.72734	4.07501
FG4G18170	5.13762	-0.191509	4.47716e-06	0.00011564	1.87952	2.10331	0.188183	0	0	0.0905557
FG3G30290	2.97705	0.574785	4.54535e-06	0.000117156	3.60241	1.57748	1.78774	0.444957	0.157031	0.271667
FG3G03180	1.31145	6.34733	4.65663e-06	0.000119775	139.241	93.8076	114.415	50.2801	48.5227	41.2029
FG1G01990	1.4386	5.67754	4.68859e-06	0.000120347	96.8735	77.2966	49.3981	25.0956	26.6953	30.6984
FG1G52740	-3.24134	0.367739	4.76353e-06	0.000121835	0.548193	0	0	2.31377	1.72734	1.99223
FG1G23150	-2.03889	3.09521	4.76627e-06	0.000121835	3.68072	2.31364	3.76367	8.89913	11.5418	19.9223
FG1G03140	1.28791	5.46428	4.80432e-06	0.000122555	67.9759	53.7396	65.4878	25.7185	26.2242	24.7217
FG3G15400	-2.00658	2.89394	4.86834e-06	0.000123932	4.07229	2.7343	1.78774	14.0606	8.47969	12.3156
FG4G31960	2.30794	3.98289	4.95251e-06	0.000125524	34.2229	7.25642	36.5076	6.1404	5.33906	4.25612
FG2G40170	2.02474	3.67525	4.95604e-06	0.000125524	31.9518	11.9889	16.6542	3.73764	4.55391	6.61057
FG1G27560	-1.93368	5.60588	4.96129e-06	0.000125524	12.2952	19.9814	28.1334	57.4884	44.2043	129.042
FG2G20180	-1.57231	4.29654	5.0043e-06	0.000126353	8.22289	7.78225	13.361	30.702	32.0344	24.6312
FG1G31390	1.29509	7.22193	5.03815e-06	0.000126949	200.717	236.097	198.91	79.9142	76.6313	102.509
FG4G17790	2.26798	5.71714	5.27787e-06	0.000132719	175.108	31.3393	53.8204	22.8708	13.9758	17.2056
FG1G34930	1.73483	5.71948	5.32137e-06	0.000133507	53.0181	74.4572	114.98	35.9525	21.8273	15.0323
FG4G21760	1.82096	6.63241	5.33078e-06	0.000133507	261.88	125.883	75.2733	38.4443	43.8117	48.8095
FG1G31180	1.39774	6.94854	5.43043e-06	0.000135728	188.343	191.822	156.38	50.4581	91.1567	61.9401
FG4G17990	-2.04854	4.72008	5.44178e-06	0.000135737	8.8494	10.5166	11.1969	66.2985	14.7609	45.459
FG2G26170	2.68512	5.92799	5.54129e-06	0.000137941	15.1145	179.412	121.19	14.3276	13.2691	21.4617
FG2G19810	1.48493	5.81237	5.57105e-06	0.00013825	102.669	76.876	68.1224	36.1305	33.7617	18.5639
FG2G24810	-2.00419	2.50719	5.57605e-06	0.00013825	2.03615	2.94463	1.59956	8.00922	10.9137	7.42557
FG1G50650	2.02579	4.66374	5.62061e-06	0.000139076	74.9458	21.8744	24.2756	10.323	10.3641	9.05557
FG2G00700	1.47457	7.34591	5.65653e-06	0.000139686	202.127	349.675	165.413	87.3895	82.4414	88.2013
FG2G06670	1.28499	7.47695	5.89787e-06	0.000145355	211.602	296.987	248.684	102.34	96.7313	111.655
FG2G22830	1.54603	4.46846	5.93679e-06	0.000146024	23.0241	43.5385	31.803	11.2129	12.1699	10.2328
FG2G27720	-3.67274	-0.19459	6.07166e-06	0.000149045	0.156627	0.105166	0	1.0679	1.33477	1.44889
FG1G07430	-1.67156	5.48952	6.21895e-06	0.000152057	29.6024	18.8246	15.6192	83.1179	38.2371	83.0396
FG2G28650	-5.00879	-0.21962	6.21895e-06	0.000152057	0	0	0.0940917	1.60184	0.235547	2.17334
FG4G13660	3.36526	1.92277	6.33893e-06	0.000154685	11.1205	1.47232	7.05687	0.0889913	0.706641	1.08667
FG3G31020	1.98854	4.434	6.37299e-06	0.00015521	27.1747	16.9316	58.7132	10.9459	7.61602	7.33501
FG2G14730	-1.3324	5.2323	6.46949e-06	0.00015725	19.7349	17.773	26.2516	57.0435	55.5891	47.9945
FG3G00570	1.43284	5.74281	6.54897e-06	0.000158438	80.8976	89.9165	62.9473	24.8286	21.7488	40.0256
FG2G37110	-1.40324	9.33566	6.55067e-06	0.000158438	424.301	291.414	347.481	752.422	1225.94	833.928
FG4G16950	1.42214	4.68465	6.55676e-06	0.000158438	45.4217	32.4961	33.6848	16.9084	12.798	11.9534
FG2G39040	3.62654	2.22637	6.62866e-06	0.000159608	20.2048	2.52397	1.97592	0.444957	0.628125	0.905557
FG2G02810	-3.33974	0.528298	6.63099e-06	0.000159608	0	0	0.658642	2.75873	2.19844	1.90167
FG4G34280	2.45197	3.58244	6.76111e-06	0.000162424	5.40362	23.5571	31.2384	4.98352	3.5332	2.445
FG4G01770	2.12923	8.18206	6.80057e-06	0.000163056	847.741	165.846	403.747	113.909	78.5156	131.577
FG4G35620	3.15956	1.05955	6.81421e-06	0.000163067	5.95181	0.94649	3.29321	0.266974	0.314063	0.543334
FG2G18080	-1.47857	4.52717	6.8702e-06	0.000164089	12.1386	9.4649	14.5842	31.4139	41.3777	28.1628
FG3G23790	3.17896	0.101906	7.18252e-06	0.000171218	1.48795	1.47232	1.97592	0	0.157031	0.362223
FG2G33240	2.88017	0.825446	7.24219e-06	0.000172308	2.66265	3.15497	2.72866	0.889913	0.0785156	0.181111
FG2G08700	1.51857	7.05458	7.55553e-06	0.000179324	265.012	199.394	126.083	53.3058	90.45	62.3023
FG2G23530	3.49144	3.58868	7.57626e-06	0.000179324	2.81928	39.2267	23.8052	0.978905	0.785156	4.07501
FG2G04410	1.89845	4.32448	7.58052e-06	0.000179324	24.6687	21.0331	48.3631	4.71654	11.2277	9.23668
FG3G20510	-2.00348	3.71825	7.69579e-06	0.000181703	2.58434	4.31179	8.65643	24.9176	16.0172	21.3712
FG4G05410	1.3761	4.52194	7.80347e-06	0.000183894	33.2831	28.9205	36.6017	12.4588	13.8973	11.6817
FG2G01750	2.6177	1.44037	7.82931e-06	0.000184153	1.80121	6.0996	5.45732	0.444957	0.785156	0.905557
FG4G17820	2.92145	4.91828	8.18497e-06	0.000192153	126.319	11.0424	21.6411	5.78444	8.47969	6.70112
FG2G35310	1.40096	7.15809	8.23082e-06	0.000192863	268.615	208.333	143.866	92.195	77.966	64.9285
FG2G26910	-1.97528	4.41328	8.26784e-06	0.000193364	10.8855	8.8339	5.92777	51.17	14.5254	35.4073
FG2G19290	1.55657	4.09517	8.29101e-06	0.00019354	23.0241	22.6106	30.2034	6.49637	10.3641	8.87446
FG2G35490	-1.33089	6.31857	8.53834e-06	0.000198938	42.994	33.8633	58.9955	107.68	128.766	105.407
FG3G22370	-1.32389	5.92286	8.76727e-06	0.000203889	45.1084	26.081	32.2734	81.4271	88.0945	89.8313
FG2G31460	1.22877	5.62983	8.9359e-06	0.00020742	63.6687	70.3557	73.5797	28.0323	33.0551	27.4384
FG2G03210	-1.96407	4.24004	9.01933e-06	0.000208965	8.37952	3.15497	11.291	30.88	20.4926	38.0334
FG1G34840	1.8348	3.43842	9.04088e-06	0.000209072	19.8133	9.35973	20.7943	5.07251	4.31836	4.61834
FG3G26160	1.57439	4.10001	9.09147e-06	0.00020985	19.1084	24.6087	32.6498	10.145	7.77305	7.69724
FG4G35880	-1.9101	5.31201	9.12804e-06	0.000210302	29.0542	14.0922	6.58642	60.3361	56.5313	70.5429
FG2G25240	3.7228	-0.244527	9.15904e-06	0.000210624	1.1747	0.630993	1.97592	0.177983	0.0785156	0
FG2G20540	1.54838	5.55117	9.22123e-06	0.000211661	60.5362	106.848	41.6826	22.9598	24.1043	24.3595
FG2G17690	-3.02757	1.45988	9.29871e-06	0.000213044	0.313253	0.315497	1.03501	3.38167	1.88438	8.51224
FG1G08790	-1.29158	7.13702	9.48191e-06	0.00021684	80.5844	77.7173	86.2821	184.924	252.899	160.918
FG2G26720	1.28614	5.41928	9.65885e-06	0.000220383	47.4578	68.2524	65.7701	24.1167	24.2613	25.9895
FG4G20500	-2.21553	1.45205	9.67247e-06	0.000220383	0.704819	1.15682	0.846825	3.64865	5.18203	3.71278
FG1G26460	2.49596	2.28852	9.69952e-06	0.000220593	5.71687	10.5166	7.99779	1.60184	2.35547	0.271667
FG1G03000	1.44254	5.57959	1.01145e-05	0.000229207	44.9518	66.0439	98.1376	27.9433	23.7902	25.1745
FG2G25460	2.092	1.44927	1.01153e-05	0.000229207	3.99398	3.99629	4.5164	1.0679	1.0207	0.815002
FG1G30490	2.41778	1.65606	1.0235e-05	0.000231493	2.27108	6.52026	6.49232	0.800922	1.0207	0.996113
FG2G05250	-1.29846	5.46639	1.05544e-05	0.000238284	22.5542	22.9261	30.8621	53.1278	69.7219	64.9285
FG2G27450	-1.42214	4.41521	1.08378e-05	0.000244229	13.7048	9.88556	10.8205	25.4515	32.1129	34.864
FG3G16430	-2.68458	1.24324	1.08572e-05	0.000244229	1.1747	0.210331	0.282275	2.22478	4.47539	4.61834
FG1G52410	1.83112	5.18125	1.08881e-05	0.000244479	24.1988	76.245	68.9692	15.7515	20.7281	11.0478
FG3G31550	3.04162	0.33491	1.13753e-05	0.000254955	2.50602	1.05166	2.2582	0	0.314063	0.362223
FG2G26150	3.28857	0.150705	1.14044e-05	0.000255146	0.939759	3.0498	1.31728	0.0889913	0.314063	0.0905557
FG1G16770	1.5737	9.27249	1.14823e-05	0.000256423	1402.83	873.505	500.379	319.301	302.207	311.331
FG4G07380	-1.49326	7.93387	1.17594e-05	0.00026214	131.488	86.446	166.26	281.658	501.165	298.924
FG2G31660	-1.74937	3.53591	1.19929e-05	0.000266599	5.16868	5.04794	5.45732	16.1964	11.5418	25.0839
FG2G22570	-2.62968	0.712094	1.20026e-05	0.000266599	0.391566	0.420662	0.376367	3.47066	1.88438	2.17334
FG1G33460	2.43405	2.91747	1.20747e-05	0.00026772	13.7048	3.99629	19.6652	1.33487	3.45469	2.08278
FG2G26260	2.5818	3.75652	1.21222e-05	0.000268293	5.3253	44.9057	18.8183	2.93671	3.21914	5.34279
FG3G16390	1.63596	4.27418	1.21538e-05	0.000268513	26.4699	18.9298	41.6826	8.27619	8.24414	11.5006
FG2G26140	2.66814	4.62378	1.23515e-05	0.000272394	9.00603	95.4903	22.9584	6.49637	6.35977	7.1539
FG2G22710	-2.02634	2.2042	1.28658e-05	0.00028323	2.27108	1.68265	1.22319	6.67435	5.33906	9.32724
FG2G26630	1.62873	9.17101	1.29243e-05	0.000284012	1295.69	420.662	896.223	307.02	253.684	284.164
FG2G19270	2.22979	2.81258	1.29622e-05	0.000284341	18.0904	6.20477	9.50326	1.33487	3.21914	2.62612
FG1G32670	2.11612	2.61277	1.31609e-05	0.000288188	5.63856	14.9335	8.65643	2.84772	2.04141	1.81111
FG4G06890	-2.39498	2.09837	1.33868e-05	0.000292618	1.72289	1.78781	0.376367	3.82663	8.71524	8.05946
FG1G52100	2.37046	1.15278	1.36456e-05	0.000297748	4.93374	2.52397	2.82275	0.622939	0.628125	0.724446
FG2G20630	-1.70268	4.62693	1.38405e-05	0.000301469	9.63253	6.83576	18.0656	26.1635	42.0844	44.2817
FG4G12540	-1.38004	4.91699	1.4184e-05	0.000308409	16.5241	17.5626	15.9015	55.8866	30.4641	43.829
FG1G41170	-1.58437	5.24356	1.43554e-05	0.000311588	25.4518	11.0424	19.9474	41.9149	77.966	49.7151
FG4G19870	2.60827	0.888771	1.44366e-05	0.000312801	3.44578	2.20848	3.01093	0.622939	0.0785156	0.724446
FG1G34780	2.00099	2.273	1.45109e-05	0.000313862	7.90964	9.67523	4.89277	2.31377	1.64883	1.63
FG3G34050	1.7063	6.32166	1.5325e-05	0.000330891	71.2651	202.023	93.5271	36.3975	26.5383	49.4434
FG2G17300	1.42078	6.31663	1.57514e-05	0.000339505	106.193	163.007	78.3784	35.5075	40.6711	53.609
FG3G01030	3.72151	0.873678	1.58253e-05	0.000340505	3.36747	0.420662	5.45732	0.266974	0.392578	0
FG4G26540	1.76923	7.49862	1.6272e-05	0.000349509	112.066	447.9	278.511	85.6097	84.3258	75.9763
FG1G34550	2.24866	4.13341	1.6857e-05	0.000361448	9.39759	43.9592	33.1203	3.29268	5.18203	9.68946
FG1G53410	1.48218	4.49077	1.73562e-05	0.000371507	35.1627	32.391	31.0502	13.4377	7.22344	14.67
FG4G17390	1.59085	10.1002	1.74839e-05	0.000373594	2430.69	1662.46	850.589	438.727	578.268	624.201
FG3G05060	-1.45579	6.51148	1.75984e-05	0.000375393	43.3072	49.8485	52.7854	76.3546	136.696	187.269
FG2G22010	2.34976	2.92382	1.78024e-05	0.000379089	21.3795	8.93907	6.7746	1.77983	1.25625	4.25612
FG4G34790	2.25198	2.28081	1.78868e-05	0.000380234	5.63856	13.0405	4.79867	1.0679	1.64883	2.17334
FG1G33450	2.63834	3.49227	1.81146e-05	0.000384415	17.8554	3.68079	35.7548	2.66974	4.31836	2.17334
FG3G06940	1.32369	9.35055	1.82621e-05	0.000386882	1212.6	905.896	679.53	360.504	335.654	421.718
FG4G36300	-2.49082	2.23709	1.84036e-05	0.000388908	2.74096	0.210331	1.03501	7.83124	6.83086	8.42168
FG2G31860	1.33313	6.8206	1.84206e-05	0.000388908	224.446	135.769	124.483	60.4251	61.0852	70.9051
FG4G01670	-3.29592	-0.155744	1.84749e-05	0.000389389	0.0783133	0.210331	0.0940917	1.51285	0.785156	1.63
FG2G00790	1.45256	5.19918	1.85513e-05	0.000390334	54.5844	32.6013	73.4856	20.201	16.8809	21.6428
FG1G53880	1.99885	2.66232	1.87966e-05	0.000394824	9.71085	5.46861	14.396	2.93671	2.27695	2.17334
FG4G12480	-2.32913	2.63785	1.88783e-05	0.000395868	2.42771	2.52397	1.03501	18.0652	4.94649	7.24446
FG1G12610	1.6444	3.65115	1.90348e-05	0.000398476	25.8434	17.6678	12.7965	6.40738	5.81016	5.79557
FG2G28590	-1.64615	3.32486	1.92468e-05	0.000402233	4.62048	3.89112	5.73959	18.5992	12.0129	14.1267
FG3G19200	2.21141	2.33628	1.9534e-05	0.000407547	4.62048	8.72874	10.9146	1.33487	2.74805	1.08667
FG2G10900	-2.31168	7.65838	1.99983e-05	0.00041653	149.03	25.3449	28.5098	439.439	251.721	316.854
FG4G01070	1.50399	6.34484	2.04956e-05	0.000426171	161.795	67.3059	130.599	40.847	31.8774	54.1523
FG2G40620	-2.08961	3.84617	2.05352e-05	0.000426278	3.36747	6.83576	6.02187	9.96703	21.0422	37.9428
FG2G22460	-3.05998	0.551767	2.06311e-05	0.00042755	0.548193	0.105166	0.0940917	1.77983	3.92578	1.08667
FG2G21050	2.07868	6.58752	2.08634e-05	0.000431641	75.5723	251.871	138.597	48.6783	13.7402	47.904
FG2G42050	1.57464	3.90484	2.09068e-05	0.000431818	20.8313	23.4519	22.2997	7.11931	5.10352	10.1422
FG4G12110	-1.38362	4.90343	2.10168e-05	0.000433366	17.7771	15.249	16.3719	40.936	29.993	58.1368
FG2G21760	2.64811	2.23405	2.13201e-05	0.000438888	14.9578	5.25828	3.10502	0.533948	1.88438	1.26778
FG3G16590	2.74495	0.862699	2.17978e-05	0.000447269	1.1747	4.94278	2.72866	0.533948	0.471094	0.271667
FG2G19380	-1.63192	8.69472	2.17995e-05	0.000447269	183.645	126.409	296.106	424.578	523.15	931.094
FG4G21510	-4.67092	-0.496404	2.1842e-05	0.0004474	0.0783133	0	0	1.69084	0.157031	1.26778
FG3G14400	1.56592	5.52017	2.20896e-05	0.000451722	100.006	34.284	70.6628	20.824	26.2242	22.1862
FG2G30070	1.74559	6.22148	2.24948e-05	0.000458992	115.982	179.623	48.6454	37.3764	40.5926	24.6312
FG4G11760	1.23518	5.81102	2.25193e-05	0.000458992	86.5362	89.2855	59.9364	32.8378	37.2949	29.9739
FG1G01130	-1.43473	7.35276	2.29464e-05	0.000466929	105.253	72.2487	86.9407	185.28	356.697	173.052
FG4G02790	1.31955	5.1207	2.31185e-05	0.000469658	37.3554	55.1067	55.9845	17.7983	24.0258	17.5678
FG1G01900	2.32237	2.96201	2.32402e-05	0.000471356	19.4217	3.78596	14.7724	3.73764	2.04141	1.81111
FG1G48890	1.35486	6.8425	2.34013e-05	0.000473848	209.801	121.676	162.779	49.4792	83.6977	60.0384
FG3G05590	1.70068	4.78582	2.35429e-05	0.000475935	66.0964	27.1327	32.4616	12.8148	17.5875	8.24057
FG2G39260	1.29365	7.29019	2.38972e-05	0.000482309	188.892	249.453	228.078	85.9656	118.951	66.8301
FG2G06660	1.191	5.71039	2.40252e-05	0.000484105	60.6145	76.876	80.3543	31.6809	29.8359	33.8678
FG1G36210	-1.40602	4.94225	2.43568e-05	0.000489988	10.4157	17.5626	22.2997	48.6783	40.6711	43.7384
FG1G47610	-1.36628	8.19135	2.46267e-05	0.000494612	119.271	149.861	220.739	417.458	522.522	322.831
FG2G32000	2.14719	1.02807	2.5625e-05	0.000513205	2.66265	3.47046	3.10502	0.711931	0.706641	0.63389
FG3G31620	4.23743	0.181874	2.56354e-05	0.000513205	1.87952	0.210331	3.3873	0.266974	0	0
FG4G20730	-3.0143	0.369487	2.58961e-05	0.000517587	0.391566	0	0.282275	1.77983	0.942188	3.26001
FG2G39530	-2.46108	3.48848	2.62024e-05	0.000522865	3.28916	0.525828	6.30414	17.2643	12.641	26.1706
FG3G35790	2.9834	0.96102	2.65129e-05	0.000528208	5.24699	3.0498	1.1291	0.266974	0.785156	0.0905557
FG2G42850	-1.91132	6.75249	2.69236e-05	0.000535529	50.6687	17.0368	67.8401	120.405	136.068	253.737
FG2G41030	-3.61433	-0.207525	2.7176e-05	0.00053968	0	0.210331	0.0940917	0.622939	1.09922	2.08278
FG1G35630	2.08982	4.08986	2.74989e-05	0.000545219	21.5362	10.7269	49.6804	4.36058	5.73164	9.14613
FG2G29410	2.83188	0.677398	2.78681e-05	0.000551654	2.9759	0.841324	3.66957	0.533948	0.314063	0.181111
FG4G16790	1.51286	5.90159	2.81254e-05	0.000555858	54.8193	117.26	92.9626	44.0507	27.402	21.3712
FG2G28470	-1.72892	2.7452	2.83605e-05	0.00055961	2.27108	2.83947	3.95185	8.81014	9.81446	11.41
FG1G47790	-1.34994	6.34498	2.87696e-05	0.000566117	55.2109	44.485	37.3544	128.237	74.2758	147.062
FG1G15110	1.24548	4.62203	2.87817e-05	0.000566117	36.1807	30.7083	36.3194	14.7726	13.8188	14.9417
FG4G04690	2.78067	2.95998	2.92869e-05	0.000574705	8.53615	3.26013	28.1334	2.31377	0.863672	2.62612
FG1G44090	-2.37511	1.38619	2.93113e-05	0.000574705	0.391566	0.630993	1.31728	3.20369	6.12422	2.80723
FG3G09140	1.43065	6.64445	2.98606e-05	0.00058455	217.868	112.527	106.606	43.3388	65.7961	52.9751
FG1G34810	1.25883	6.48333	3.01501e-05	0.000589284	131.88	106.007	140.008	66.4765	52.7625	38.6673
FG3G18170	1.72288	6.64124	3.02121e-05	0.000589565	67.4277	257.866	133.892	40.3131	54.8824	43.829
FG2G31600	-1.24986	5.41904	3.13339e-05	0.000610494	20.3615	23.0312	32.2734	54.5517	58.1801	67.1923
FG2G23450	1.57663	3.56071	3.14781e-05	0.000612337	22.5542	12.725	16.9365	4.89452	6.35977	6.24835
FG1G48200	2.95003	0.274353	3.18505e-05	0.000618609	2.66265	2.20848	0.658642	0.266974	0.157031	0.271667
FG1G32420	1.39668	4.08671	3.19551e-05	0.000619669	24.9819	19.666	28.5098	8.63216	9.18633	9.96113
FG3G11790	1.55864	3.80224	3.24387e-05	0.000628062	20.6747	20.5073	20.6061	9.07712	7.69453	4.16556
FG3G21330	2.12177	2.57744	3.28207e-05	0.000634466	5.71687	11.463	11.291	3.64865	1.33477	1.53945
FG2G08850	-1.53281	5.05358	3.38169e-05	0.000652704	16.1325	17.2471	17.501	42.6269	27.716	76.9724
FG3G31010	1.73649	4.95599	3.39197e-05	0.000653667	37.9036	23.7674	80.8247	17.7093	13.8973	11.1384
FG1G01960	2.04358	4.25925	3.46205e-05	0.000666135	26.6265	46.4832	18.7242	3.1147	6.28125	12.8589
FG1G11760	1.34796	8.26929	3.50408e-05	0.000673175	347.946	521.2	459.356	154.489	243.87	123.427
FG1G34850	2.11866	3.33872	3.54402e-05	0.000679792	30.0723	7.15125	11.1028	2.49176	3.92578	4.7089
FG1G53130	1.22139	9.37309	3.56105e-05	0.000682002	908.199	802.097	1073.49	399.749	471.251	322.831
FG4G31170	2.10095	4.40388	3.58508e-05	0.000685542	55.4458	8.8339	37.7308	8.27619	10.05	5.43334
FG1G02270	1.98802	3.91419	3.61113e-05	0.000687133	8.61446	25.9759	37.0721	6.58536	6.35977	5.07112
FG3G30020	-1.7887	3.21307	3.6125e-05	0.000687133	2.9759	5.04794	4.23412	8.98813	13.2691	20.0128
FG2G09410	-1.33081	7.40404	3.61341e-05	0.000687133	96.9518	91.2837	100.49	164.545	213.641	348.187
FG1G51570	-2.16013	1.42141	3.6164e-05	0.000687133	0.548193	1.26199	0.940917	3.1147	3.84727	5.25223
FG2G20240	2.83084	1.48372	3.62117e-05	0.000687133	3.5241	5.25828	5.17504	1.60184	0.0785156	0.271667
FG1G04740	-1.2755	5.69672	3.65017e-05	0.000691575	27.5663	24.1881	38.8599	65.6756	91.2352	62.4835
FG2G22780	-1.28656	5.12514	3.67797e-05	0.000695778	15.3494	19.3505	25.8752	46.4535	56.2172	45.0062
FG1G44800	-2.00107	7.29167	3.8509e-05	0.00072738	120.054	36.9131	30.5798	388.714	149.18	213.44
FG1G26490	2.62709	2.78589	3.87509e-05	0.000730832	4.22892	19.5608	11.291	2.66974	2.59102	0.362223
FG3G23090	1.40908	4.28729	3.90108e-05	0.000734613	24.747	34.8098	24.9343	10.59	13.2691	7.87835
FG2G23500	1.19119	6.15463	3.91165e-05	0.000735484	77.0603	98.0143	121.566	39.7791	43.1836	46.9079
FG3G28080	-1.36531	4.82418	3.92904e-05	0.000737634	14.8795	10.832	21.4529	33.4607	43.2621	44.9156
FG2G22180	1.91103	1.90417	3.95628e-05	0.000741623	4.46386	5.99443	6.58642	0.978905	1.96289	1.53945
FG1G26020	1.89259	5.22049	3.97099e-05	0.000743254	106.349	22.4003	46.4813	14.3276	14.0543	18.8356
FG2G39060	2.94045	2.24903	4.00437e-05	0.000748369	18.5602	1.99814	3.48139	0.978905	0.785156	1.35834
FG2G19870	-2.00061	5.55353	4.09356e-05	0.000763885	34.3795	7.46675	14.1137	42.5379	107.252	74.7085
FG4G02300	-1.5177	9.41749	4.15403e-05	0.000774	433.307	251.871	376.461	808.842	1579.73	651.458
FG3G13940	1.39619	4.46162	4.22229e-05	0.000784417	36.7289	35.1253	23.2406	14.8616	12.0129	9.23668
FG1G34600	2.56516	0.236355	4.22262e-05	0.000784417	1.56627	1.78781	1.88183	0.266974	0.314063	0.271667
FG1G23910	1.35517	4.4392	4.23272e-05	0.000785115	29.6807	26.3965	36.7898	13.4377	9.0293	13.855
FG4G29090	1.27634	5.44028	4.29594e-05	0.00079565	77.3735	62.1528	44.129	29.9011	24.1043	21.8239
FG3G33060	1.21726	5.63826	4.31321e-05	0.000797654	79.6446	76.0347	52.5972	24.4726	32.0344	33.0528
FG2G27420	1.24843	6.13513	4.33364e-05	0.000800235	70.0904	107.374	118.744	38.7112	50.0145	35.8601
FG1G38050	1.57497	2.92618	4.34574e-05	0.000801273	10.1807	9.99072	13.2669	3.73764	3.92578	3.53167
FG3G17500	1.95922	1.96973	4.35835e-05	0.000802404	5.95181	4.52212	7.43324	2.22478	1.0207	1.35834
FG2G02230	1.16303	7.81808	4.43277e-05	0.000814892	268.536	375.02	291.872	129.482	139.601	148.602
FG4G02290	-1.22328	5.43648	4.47179e-05	0.000820845	30.2289	19.9814	27.2866	52.8609	71.1352	57.1407
FG2G40730	-1.20635	8.10022	4.49953e-05	0.000824713	132.976	187.826	176.704	326.242	472.507	349.092
FG3G23470	1.64881	5.23907	4.54197e-05	0.000831262	33.3615	84.7634	53.1618	13.0817	28.0301	13.4022
FG2G29070	-1.10597	5.79178	4.54882e-05	0.000831284	33.988	35.3356	35.7548	74.1298	81.4992	70.5429
FG3G30930	2.56358	0.760168	4.57421e-05	0.000833937	2.89759	3.68079	1.31728	0.444957	0.157031	0.724446
FG2G01420	2.4013	0.841491	4.57681e-05	0.000833937	3.13253	1.36715	3.66957	0.533948	0.706641	0.271667
FG4G35460	2.8934	0.34364	4.58604e-05	0.00083439	1.25301	1.05166	3.57548	0.266974	0.392578	0.0905557
FG1G19560	1.25619	8.55309	4.60454e-05	0.000836526	547.88	630.572	409.487	286.018	195.739	183.013
FG4G21280	1.50786	7.81659	4.61575e-05	0.000837332	545.844	194.872	259.128	117.38	130.257	103.958
FG3G01560	1.67524	2.98778	4.63367e-05	0.000839353	14.0181	11.6734	9.78553	3.38167	2.66953	5.07112
FG2G41140	1.18517	5.65181	4.66354e-05	0.000843529	63.6687	85.3944	59.8423	35.2406	29.6004	26.9856
FG1G21180	1.1529	5.89264	4.71694e-05	0.000851941	65	89.3907	90.8925	35.6855	37.5305	37.0373
FG4G24170	1.17381	6.0724	4.77017e-05	0.0008603	88.0241	114.63	76.4965	38.2663	46.0102	39.3917
FG2G19690	2.40977	1.74557	4.81741e-05	0.000867555	2.27108	3.78596	10.1619	1.15689	0.785156	1.08667
FG3G20250	1.23338	5.44323	4.84186e-05	0.000870689	51.0603	74.7727	56.7373	22.0699	32.0344	23.4539
FG2G29810	2.6377	0.426883	4.93203e-05	0.000885618	2.81928	0.841324	2.35229	0.355965	0.235547	0.362223
FG2G21890	1.58981	3.41044	4.94768e-05	0.000887141	11.6687	15.9852	19.5711	4.98352	4.08281	6.61057
FG1G27350	2.53106	1.62503	5.00106e-05	0.000895414	4.07229	9.35973	1.69365	0.622939	0.785156	1.17722
FG1G20920	-1.15842	6.94413	5.13573e-05	0.000918197	82.3856	62.9941	82.8007	144.522	185.925	179.029
FG4G32130	-1.97059	1.78042	5.17508e-05	0.000923898	1.25301	1.36715	1.31728	4.00461	7.30195	4.16556
FG2G41880	1.28225	6.67603	5.21574e-05	0.000929814	138.928	100.538	194.582	67.0105	51.4277	60.0384
FG2G23100	1.28645	5.97775	5.41411e-05	0.000963789	70.247	118.311	79.037	28.8332	33.9188	46.9079
FG1G00900	2.50752	0.709957	5.47387e-05	0.000973028	2.9759	2.94463	1.59956	0.889913	0.235547	0.181111
FG4G05380	-2.05387	2.59681	5.53159e-05	0.000981877	4.22892	1.26199	1.22319	7.38628	9.0293	11.9534
FG2G21570	1.89607	1.37905	5.58412e-05	0.000989782	4.07229	3.89112	3.57548	1.0679	1.09922	0.905557
FG2G17200	-2.01874	3.20753	5.62846e-05	0.000996214	5.63856	2.10331	2.91684	24.1167	8.08711	11.41
FG2G23260	1.49456	8.95701	5.63916e-05	0.000996681	538.952	656.022	1005.18	209.219	398.624	172.871
FG3G31480	2.78806	1.2855	5.67468e-05	0.00100153	1.33133	7.46675	3.3873	1.0679	0.392578	0.271667
FG1G50540	-1.69955	4.15727	5.82921e-05	0.00102734	12.2169	5.46861	7.15097	40.936	18.2941	21.8239
FG2G07930	-1.48715	4.86487	5.85428e-05	0.00103029	20.9096	15.5645	9.12689	59.2682	33.1336	35.679
FG4G35040	2.06478	5.8755	5.93855e-05	0.00104363	80.3494	21.2434	181.879	24.1167	20.8066	22.82
FG4G18090	1.89256	2.38194	5.99028e-05	0.00105123	12.0602	5.67894	6.02187	1.69084	2.43398	2.26389
FG2G03160	1.56739	4.74933	6.03558e-05	0.00105768	25.2169	53.0034	41.8708	18.9552	13.8973	7.60668
FG1G53180	1.11225	7.14274	6.06023e-05	0.00106023	202.048	169.316	207.66	89.1693	96.3387	82.3152
FG2G03130	-1.79808	3.96697	6.06728e-05	0.00106023	7.83133	3.68079	9.12689	33.3718	12.798	25.8989
FG1G15790	-2.83187	-0.0768739	6.09039e-05	0.00106277	0.23494	0	0.282275	0.889913	1.25625	1.90167
FG3G18880	-1.72125	4.15762	6.32939e-05	0.00110292	13.3133	4.62728	6.58642	17.6203	32.9766	30.6984
FG1G38040	1.53383	3.41098	6.34559e-05	0.00110419	10.5723	18.0885	18.1597	5.1615	5.26055	5.70501
FG1G49000	2.06134	1.55821	6.37198e-05	0.00110722	3.68072	3.89112	5.92777	1.51285	0.628125	1.08667
FG3G09310	-1.37027	4.26641	6.50006e-05	0.00112675	13.8614	7.67708	10.256	23.9387	31.7203	26.8045
FG3G18660	-1.20832	5.32329	6.50256e-05	0.00112675	21.2229	24.1881	26.8161	47.5214	47.659	71.7201
FG1G09570	1.24581	7.17432	6.51264e-05	0.00112691	261.566	186.669	160.614	90.1482	102.541	64.0229
FG3G04850	-1.64968	3.33469	6.61418e-05	0.00114202	5.79518	2.83947	5.6455	11.6579	14.1328	19.2884
FG1G53220	3.03172	0.620936	6.61838e-05	0.00114202	3.44578	2.94463	0.940917	0	0.157031	0.724446
FG2G07130	1.55447	7.01675	6.65554e-05	0.00114683	330.325	108.846	139.538	55.3526	70.4285	71.2674
FG4G18370	1.37936	4.46412	6.73389e-05	0.00115872	24.9036	42.592	27.5689	15.3065	10.5996	10.595
FG2G29980	1.49613	5.47288	7.05266e-05	0.00121097	106.584	37.1234	52.1268	22.6928	25.8316	20.9184
FG2G33820	-1.18242	6.58908	7.05716e-05	0.00121097	55.6807	51.8466	68.781	114.087	170.065	116.002
FG1G13130	1.25152	5.72957	7.13396e-05	0.00122246	101.102	50.6898	71.6038	29.9901	33.5262	30.3362
FG4G05320	1.14096	5.6345	7.21351e-05	0.00123438	74.5542	74.2468	55.6082	27.8543	35.7246	29.0684
FG1G51290	1.17515	5.36957	7.27157e-05	0.00124103	58.0301	47.3245	65.8642	21.3579	24.4969	29.9739
FG2G11590	-1.21303	7.1617	7.27242e-05	0.00124103	70.247	82.6601	105.665	190.975	156.168	252.288
FG2G29010	1.13655	5.51329	7.44983e-05	0.00126955	57.4819	73.6159	56.6432	27.8543	25.9102	31.6039
FG3G23850	-1.30816	5.36826	7.48254e-05	0.00127337	26.7048	21.3486	22.8643	53.7508	39.0223	83.0396
FG3G32790	3.07534	3.5452	7.69811e-05	0.00130825	51.9217	4.31179	5.08095	1.51285	4.0043	1.72056
FG4G32110	2.39994	0.720712	7.75684e-05	0.00131643	2.27108	2.41881	2.82275	0.266974	0.157031	0.996113
FG2G23990	3.83326	0.639848	7.80718e-05	0.00132316	5.56024	1.89298	0.188183	0.266974	0.235547	0
FG1G26500	2.06019	3.86098	8.10533e-05	0.00137181	12.8434	33.7581	23.1465	7.11931	8.08711	1.44889
FG4G20190	2.88689	-0.118423	8.11872e-05	0.0013722	0.626506	1.57748	1.88183	0.177983	0.0785156	0.271667
FG2G21590	1.10901	8.10267	8.23881e-05	0.00139059	410.518	329.694	385.964	150.84	199.822	171.422
FG4G05690	-2.04377	2.17477	8.31835e-05	0.00140211	2.19277	1.78781	1.03501	3.64865	10.1285	7.06335
FG1G11740	-1.14547	6.59821	8.40471e-05	0.00141474	61.7109	60.365	58.525	99.4033	142.506	157.658
FG1G27020	2.45498	1.02182	8.47836e-05	0.00142519	5.63856	2.10331	1.59956	0.355965	0.863672	0.452779
FG2G41130	1.11864	5.5308	8.50326e-05	0.00142744	72.1265	62.9941	54.1027	31.7699	28.0301	27.3478
FG4G21230	1.50499	7.72658	8.99002e-05	0.00150525	535.193	190.034	213.588	107.146	123.584	100.064
FG3G33520	2.13904	1.49288	8.99112e-05	0.00150525	4.07229	1.99814	6.86869	0.800922	0.942188	1.17722
FG1G46910	1.27857	4.98539	9.0348e-05	0.00151052	32.9699	39.4371	61.5359	20.557	16.2527	18.3828
FG1G49720	1.48672	5.3809	9.11322e-05	0.00152158	93.1928	55.6326	34.6257	15.9295	28.5012	21.0089
FG4G01800	1.68055	8.23102	9.17746e-05	0.00152946	782.036	192.137	398.949	131.618	111.963	184.824
FG3G22600	1.3782	3.98908	9.18605e-05	0.00152946	24.1205	17.8781	26.0634	9.96703	6.90938	9.32724
FG2G35050	2.28095	6.3184	9.19755e-05	0.00152946	308.633	50.0588	37.2603	25.0066	26.8523	29.6117
FG4G02770	1.16853	7.53544	9.21905e-05	0.00153098	244.729	279.53	245.485	90.4152	102.149	149.87
FG3G33770	1.97486	2.94728	9.43162e-05	0.00156418	16.994	6.20477	12.7965	4.98352	2.27695	1.90167
FG1G15770	-1.31257	6.08586	9.48109e-05	0.00157028	52.235	27.2379	37.0721	82.139	132.534	75.0707
FG1G26320	2.31259	4.24299	9.56054e-05	0.00158132	13.4699	9.04423	71.3215	6.94132	5.49609	6.42946
FG3G06430	1.11612	5.44114	9.69048e-05	0.00160068	50.9036	66.3594	60.5009	25.8965	25.2035	30.8795
FG1G00480	2.14037	3.8601	9.83459e-05	0.00162231	47.7711	10.6217	11.5733	3.1147	7.93008	4.79945
FG1G30980	1.30668	4.72566	9.89374e-05	0.0016299	52.235	29.236	30.768	14.7726	12.7195	17.93
FG2G05690	-2.39848	0.540872	9.91469e-05	0.00163087	0.23494	0.105166	0.846825	2.31377	2.27695	1.81111
FG3G31760	1.5093	6.83813	9.92601e-05	0.00163087	75.494	181.411	250.566	59.6242	69.4863	49.0812
FG1G35710	-1.15241	4.67224	0.00010099	0.00165709	16.1325	15.249	15.7133	32.8378	39.6504	32.2378
FG4G29790	-1.55251	6.21264	0.000102629	0.00168015	66.3313	20.1918	26.1575	105.9	126.332	98.7963
FG3G36160	-1.87016	1.50923	0.000102848	0.00168015	0.861446	1.05166	1.50547	3.64865	4.78945	4.07501
FG2G10410	-1.22949	6.61949	0.000102921	0.00168015	67.506	58.9979	49.4922	176.025	90.7641	146.066
FG4G21520	2.28686	1.51344	0.000103	0.00168015	6.57832	2.10331	4.61049	1.24588	1.17773	0.271667
FG3G35710	1.95757	3.15263	0.000103074	0.00168015	16.8374	16.9316	7.9037	5.87343	1.33477	3.53167
FG3G30880	3.55626	-0.0682434	0.000103362	0.00168263	1.80121	2.41881	0.188183	0.266974	0.0785156	0
FG1G03230	-1.34363	6.38804	0.000103547	0.00168342	37.9819	31.4445	72.2624	112.485	147.531	99.6113
FG4G08870	-1.21319	7.43304	0.000105564	0.00171396	73.6145	107.374	131.164	215.003	298.831	209.727
FG2G41120	1.12869	5.13706	0.000106459	0.00172622	47.3012	53.8447	43.094	24.1167	22.6125	19.1978
FG1G14890	-1.14985	5.65107	0.000108179	0.00174963	22.9458	33.4426	36.978	61.404	77.966	67.6451
FG1G29070	1.65709	7.13134	0.000108185	0.00174963	392.663	141.763	103.313	73.6848	58.6512	69.909
FG4G16560	-1.83435	2.38329	0.00010993	0.00177552	3.5241	1.57748	1.41137	6.58536	9.81446	7.1539
FG2G25810	2.57597	1.81521	0.000111077	0.00179172	1.56627	7.04609	8.84462	1.60184	0.314063	0.996113
FG2G41530	3.08959	-0.387959	0.000111253	0.00179222	1.40964	0.525828	1.22319	0.177983	0	0.181111
FG2G06440	-1.51311	2.84495	0.000113557	0.00182695	3.44578	3.57563	3.85776	10.9459	8.40117	11.7722
FG1G52560	2.06555	1.70625	0.000113748	0.00182766	7.43976	2.94463	4.5164	0.800922	0.863672	1.90167
FG1G05980	1.1021	5.78193	0.000114755	0.00184143	82.4639	78.5586	63.5119	41.381	32.427	30.7889
FG2G26890	1.15392	5.98807	0.000118442	0.00189815	63.747	109.898	88.5403	42.4489	34.9395	40.3879
FG4G31080	2.55334	7.17487	0.000118729	0.00190028	34.3795	113.158	592.589	43.8727	38.6297	43.5573
FG3G03450	-2.04452	3.54445	0.000119044	0.00190286	1.95783	2.7343	8.75052	19.5781	9.65742	26.2612
FG2G35780	-1.35855	4.86604	0.000119799	0.00191245	10.7289	12.9354	25.1225	43.7837	37.3734	43.9195
FG4G00180	2.15051	1.6081	0.00012045	0.00192037	5.01205	5.57377	3.57548	1.60184	0.235547	1.35834
FG3G16770	-1.69799	3.39109	0.000121163	0.00192925	4.54217	2.7343	7.24506	13.4377	11.8559	22.005
FG2G32490	1.65287	2.90364	0.000123358	0.00196168	11.3554	14.3025	7.71552	4.36058	2.35547	3.8939
FG2G42100	1.77971	3.69524	0.000123901	0.00196778	9.39759	33.3375	16.9365	6.94132	4.86797	5.5239
FG1G39420	1.8296	6.35923	0.000131528	0.00208378	200.404	35.3356	147.724	40.2241	40.6711	26.9856
FG1G28360	1.61617	2.61539	0.000131542	0.00208378	11.2771	6.52026	9.12689	3.02571	3.29766	2.445
FG3G33610	1.20725	5.91942	0.00013175	0.00208441	115.904	65.2026	71.5097	34.8846	43.7332	30.7889
FG2G04310	1.50183	3.80033	0.000134461	0.00212459	15.506	16.511	29.0743	9.16611	5.33906	7.06335
FG1G47280	1.44426	3.71285	0.000135703	0.00214148	13.9398	26.9224	16.0897	6.67435	7.22344	6.97279
FG2G43240	1.92591	1.64829	0.000136364	0.00214916	6.42169	3.57563	4.04594	0.800922	1.25625	1.63
FG2G28250	1.37977	6.60553	0.000137232	0.00216009	66.8012	187.931	166.825	49.8352	56.8453	55.239
FG2G03200	1.66123	5.17079	0.000138163	0.00217198	48.241	59.3133	55.9845	29.6341	15.7031	6.3389
FG2G20980	2.10856	1.51859	0.000138893	0.00218068	3.13253	7.25642	2.91684	0.978905	0.549609	1.53945
FG4G26480	-1.88755	1.27706	0.000142142	0.00222887	0.783133	0.736159	1.31728	3.55965	3.21914	3.80334
FG3G05480	1.90731	3.09539	0.000142685	0.00223456	21.7711	6.20477	11.5733	4.71654	4.0043	1.81111
FG2G26230	-1.43007	5.15653	0.000143507	0.00224459	16.2892	13.356	27.9452	33.2828	48.9152	73.0785
FG1G45260	-2.26382	1.9862	0.000144077	0.00225065	1.56627	0.105166	2.16411	8.27619	4.78945	5.70501
FG2G31000	1.58633	4.49432	0.000145057	0.0022631	42.5241	38.7009	19.477	6.58536	9.65742	17.2961
FG4G33020	-1.14874	5.30162	0.000145666	0.00226975	24.4337	19.5608	29.1684	48.0553	48.9152	65.3812
FG3G36150	-1.48607	3.15767	0.000147739	0.00229916	3.83735	5.25828	4.70458	9.61106	14.6824	14.3078
FG4G16300	1.51155	5.88097	0.000150844	0.00234453	148.795	66.4646	45.6345	33.2828	34.2328	23.9973
FG4G20140	-1.45525	8.16826	0.000151715	0.00235256	240.97	72.6694	147.159	465.336	351.043	447.617
FG1G35590	2.59348	-0.000338754	0.000151761	0.00235256	1.33133	1.68265	1.31728	0.444957	0.157031	0.0905557
FG1G53480	-1.39488	6.9276	0.000151931	0.00235256	99.3012	46.2728	55.2318	217.317	106.938	204.203
FG3G35130	2.03162	1.5864	0.000152152	0.00235303	2.19277	6.0996	5.55141	1.60184	1.0207	0.724446
FG4G15600	1.38494	3.32972	0.00015579	0.00240628	15.0361	12.725	15.1488	5.25049	6.43828	4.7089
FG4G31770	-1.08322	6.93507	0.000156338	0.00241173	74.3193	65.2026	95.503	151.552	171.164	175.316
FG2G03150	1.23351	6.53783	0.000157085	0.00242025	86.4579	146.601	157.509	67.9004	57.4734	40.6595
FG1G07610	1.35585	5.36165	0.000157815	0.00242846	87.5542	55.7377	33.3084	22.6038	27.0094	19.3789
FG4G08530	-1.61439	2.18971	0.000160077	0.00246022	1.87952	2.41881	2.16411	5.69545	6.75235	7.33501
FG3G09280	-1.36448	9.9191	0.000160856	0.00246912	642.639	379.542	602.375	1103.85	2125.18	954.095
FG2G20010	-1.7435	2.61898	0.000162569	0.00249232	1.64458	3.78596	2.82275	6.1404	10.207	11.1384
FG3G22410	-1.82384	1.66584	0.000164071	0.00251223	1.09639	0.94649	1.88183	4.71654	3.84727	5.43334
FG3G26490	1.36461	6.21986	0.000164436	0.00251471	157.645	91.7043	71.9801	38.6222	57.7875	28.3439
FG3G14240	1.37925	3.51456	0.000166918	0.00254952	18.6386	15.7748	14.396	7.03032	6.90938	4.79945
FG2G24660	-1.86742	1.92137	0.000168004	0.00256295	1.80121	1.78781	1.03501	7.47527	3.37617	6.15779
FG3G30340	2.34378	0.407982	0.00016954	0.00258319	2.19277	1.05166	2.54047	0.177983	0.314063	0.63389
FG3G34690	4.4527	-0.695101	0.000170202	0.00258718	1.40964	1.15682	0	0.0889913	0	0
FG4G00470	2.06406	5.04319	0.00017022	0.00258718	26.1566	16.0903	116.674	13.5267	9.34336	15.1228
FG4G26470	-1.04677	6.49222	0.000171173	0.00259625	54.3494	56.1584	65.2996	104.832	134.026	124.333
FG1G35930	-1.23199	4.63798	0.000171237	0.00259625	13.3133	15.249	15.7133	27.0534	47.2664	29.6117
FG2G33710	3.0544	-0.419138	0.000172276	0.00260881	1.33133	0.315497	1.41137	0.177983	0.0785156	0.0905557
FG2G40600	-1.17475	4.69008	0.000173482	0.00262386	14.3313	14.5128	18.3479	28.2992	43.1836	35.0451
FG2G20300	3.68992	5.07941	0.000175746	0.00265486	5.8735	176.468	5.73959	7.2083	1.72734	5.61445
FG3G02530	1.36957	8.31299	0.000176625	0.00266489	739.199	341.262	294.413	141.496	208.223	182.379
FG2G27490	1.06306	5.78014	0.000177362	0.00267161	61.0844	87.077	74.2383	35.0626	32.584	38.7579
FG2G26850	-1.18321	8.67718	0.000177503	0.00267161	274.723	247.349	228.455	648.302	362.507	693.657
FG3G08170	1.13624	5.7371	0.000177765	0.00267231	87.4759	61.8373	69.9101	42.4489	31.4063	25.8989
FG1G31340	-1.14039	4.90763	0.000181112	0.00271932	15.506	16.8265	23.5229	37.6433	45.068	40.3879
FG4G09430	-1.23859	5.96409	0.000182785	0.00274111	32.5	23.6622	54.9495	89.5253	84.4828	88.2918
FG4G33730	2.99319	0.264579	0.000184811	0.00276556	2.89759	0.841324	1.69365	0	0.628125	0
FG2G29840	2.69826	0.857783	0.000184863	0.00276556	4.77711	3.26013	0.470458	0.533948	0.392578	0.362223
FG2G21370	1.17478	6.83048	0.000185941	0.00277834	215.127	142.079	115.262	81.961	65.9531	61.3968
FG1G50660	1.46135	4.1656	0.000190533	0.00284352	38.9217	14.9335	24.2756	10.234	9.73594	8.42168
FG2G28890	-1.23196	5.42982	0.000191111	0.00284871	18.9518	22.2951	35.6607	75.3757	48.2086	57.0501
FG4G21450	-3.80039	3.41564	0.000191554	0.00285187	0.156627	3.89112	0.188183	43.2498	2.74805	12.7684
FG4G32820	1.54891	4.70389	0.00019505	0.00289815	62.8072	28.4999	24.3697	7.92023	17.1164	14.4889
FG4G24200	-1.37332	4.60567	0.00019535	0.00289815	10.7289	8.72874	20.8883	40.936	29.4434	34.2301
FG2G40680	-1.16743	5.73969	0.000195521	0.00289815	27.488	24.7139	46.199	65.0527	77.4949	78.5118
FG4G20910	-2.92111	-0.201003	0.00019567	0.00289815	0.0783133	0	0.376367	1.24588	0.549609	1.90167
FG1G46110	1.21951	11.4788	0.000195917	0.00289815	2796.57	5789.47	3393.6	1860.99	1640.11	1643.22
FG2G28900	-1.17158	5.55607	0.000196068	0.00289815	25.4518	23.2416	37.7308	81.5161	51.6633	61.5779
FG4G01860	-2.54368	-0.113567	0.000197237	0.00291196	0.313253	0.105166	0.188183	1.69084	0.706641	1.44889
FG2G23120	1.05203	6.41005	0.00019863	0.00292903	112.458	132.824	98.3258	52.9498	63.4406	49.2623
FG4G34430	1.99586	4.46579	0.000199053	0.00293177	75.7289	15.5645	13.6433	7.38628	11.3063	7.60668
FG4G06000	2.15006	1.51698	0.000203678	0.00299286	6.03012	4.41695	2.72866	0.355965	0.706641	1.90167
FG2G28570	-1.13295	5.07265	0.000203685	0.00299286	24.9036	20.6124	17.3129	54.9077	38.3156	44.7345
FG2G21490	1.08989	7.42756	0.000204514	0.00300149	176.596	262.598	262.986	101.895	103.248	124.695
FG2G01010	1.15073	7.91705	0.000204797	0.00300207	421.404	278.373	299.306	136.068	121.542	192.431
FG3G22360	-1.24732	10.6292	0.000206406	0.00302208	983.771	672.744	1159.59	1839.18	3098.07	1748.27
FG1G32000	1.73702	1.98615	0.000207843	0.00303951	5.09036	8.20291	4.32822	2.13579	1.4918	1.63
FG3G28830	1.13802	5.05738	0.000213169	0.00311372	39.1566	55.8429	41.7767	24.2056	21.0422	16.8434
FG1G14330	2.02927	1.49505	0.000214919	0.00313559	4.77711	6.0996	1.97592	0.622939	1.57031	0.905557
FG1G39750	1.11481	6.693	0.000215176	0.00313564	102.121	151.964	170.024	69.5022	68.3086	57.9557
FG3G16400	1.89659	2.53579	0.000216018	0.00314421	11.747	2.83947	11.9496	2.49176	2.27695	2.35445
FG1G38230	1.70754	2.72622	0.000216472	0.00314711	12.6084	5.57377	11.3851	2.13579	4.08281	2.80723
FG1G12090	1.11543	8.96507	0.000217347	0.00315612	753.139	541.918	755.838	273.025	396.347	277.191
FG3G09300	-1.38891	9.62049	0.000218525	0.00316951	549.211	311.08	444.395	884.129	1799.19	733.592
FG3G01730	-1.09874	10.1739	0.000218979	0.00317238	862.151	636.987	706.628	1378.03	1938.55	1407.6
FG2G27620	1.35649	6.16182	0.00021999	0.00318329	157.096	85.6047	65.3937	49.2122	26.6168	44.5534
FG2G41090	1.3897	6.56821	0.000221549	0.00320211	215.753	114.21	81.2952	46.8984	70.193	39.8445
FG4G19120	-1.21236	5.46167	0.000221834	0.00320248	31.7169	29.5515	18.0656	54.2847	48.9938	80.6852
FG1G52900	1.29	9.46994	0.000222165	0.00320352	1062.55	578.621	1377.97	396.011	503.05	335.6
FG2G30090	1.74486	6.3105	0.000223924	0.00322513	92.253	232.416	41.5885	35.8635	40.1215	33.234
FG4G17410	1.63823	2.61348	0.000226617	0.00326012	6.34338	12.9354	7.9037	2.40277	2.66953	3.62223
FG4G36780	-1.02548	5.6858	0.000228147	0.00327832	28.8976	34.3891	38.1071	67.9004	66.1887	72.2635
FG3G27540	-1.37101	4.13077	0.000232486	0.00333679	9.39759	5.99443	13.5492	22.4258	23.7902	28.7967
FG4G31230	2.26813	0.422772	0.000235514	0.00337634	1.40964	2.7343	1.78774	0.177983	0.471094	0.543334
FG1G51430	-2.03856	1.31871	0.000236472	0.00338614	0.548193	0.94649	1.22319	4.71654	2.11992	4.34667
FG3G01630	2.91057	-0.520138	0.000238498	0.00341121	1.09639	1.15682	0.56455	0.177983	0	0.181111
FG3G14960	-1.03141	5.55952	0.000239242	0.0034161	27.1747	30.7083	34.7198	57.1324	66.8168	65.2907
FG1G52390	1.82043	4.33677	0.000239631	0.0034161	7.43976	47.3245	39.2362	8.98813	10.05	7.51613
FG1G00400	-1.40132	5.74035	0.000239668	0.0034161	13.5482	29.867	44.4113	80.4482	87.7805	63.5701
FG4G35710	-1.21419	6.10972	0.000240706	0.00342694	31.8735	37.6493	54.9495	80.2702	74.5899	133.932
FG3G03150	-1.07376	6.72248	0.000243905	0.00346849	72.5964	58.8927	72.1683	115.778	171.635	141.357
FG3G01940	1.61107	3.20907	0.000250792	0.00356234	17.5422	13.1457	10.3501	4.0936	6.75235	2.53556
FG4G10250	1.02945	6.21075	0.000252199	0.00357484	121.386	92.3353	83.8357	47.3434	48.9152	49.534
FG2G42360	2.99436	-0.470881	0.00025225	0.00357484	0.46988	1.05166	1.50547	0.0889913	0	0.271667
FG3G31030	2.28454	1.31927	0.00025327	0.00358519	2.89759	1.47232	7.24506	0.711931	1.17773	0.452779
FG3G10010	1.38629	7.11496	0.000256133	0.00362158	131.801	262.388	206.813	119.782	62.1844	47.904
FG3G16900	-1.60695	2.1667	0.000256714	0.00362564	1.72289	2.20848	2.44638	6.1404	8.0086	5.25223
FG3G32230	2.01721	1.25981	0.000259083	0.00365493	3.28916	4.20662	3.29321	1.42386	1.0207	0.181111
FG3G08320	1.04798	4.98006	0.000259995	0.00366362	40.6446	42.592	43.7526	21.7139	20.5711	19.1073
FG2G17490	2.11091	0.768454	0.0002611	0.003675	1.56627	3.89112	2.16411	0.889913	0.392578	0.452779
FG2G22580	2.61795	1.05055	0.000262474	0.00369015	0.783133	6.30993	3.01093	0.177983	0.785156	0.63389
FG2G28000	-1.15877	5.01125	0.000266639	0.00374444	14.4096	18.404	26.722	46.8984	45.382	40.569
FG1G48720	-1.32661	7.13107	0.000269786	0.00378434	120.289	79.6103	39.4244	209.931	192.913	197.683
FG1G53310	1.93024	1.51709	0.00027421	0.00384204	6.57832	2.94463	3.19912	1.33487	1.17773	0.815002
FG2G27610	-1.07684	4.76433	0.000275567	0.00385518	19.2651	14.4077	18.3479	37.6433	33.6832	38.5767
FG1G51540	-1.10635	4.78884	0.00027577	0.00385518	19.2651	14.1973	18.7242	32.1259	36.1172	44.2817
FG2G41370	-1.64978	1.81281	0.000277803	0.00387921	1.80121	1.57748	1.41137	6.05141	5.10352	3.98445
FG3G24860	1.49435	7.36687	0.000281128	0.00392122	421.639	177.625	130.787	90.2372	107.488	61.3968
FG4G22200	-1.54181	2.36803	0.000285784	0.00397768	1.95783	3.15497	2.54047	7.83124	6.5168	7.87835
FG2G18370	1.55189	4.98534	0.000285819	0.00397768	17.8554	56.0532	67.2755	15.3065	19.5504	13.2211
FG2G05620	-2.57115	0.968724	0.000287573	0.00399759	0.156627	0.630993	0.752733	5.87343	1.0207	2.26389
FG3G14940	-1.66726	2.95327	0.000288636	0.00400786	6.10844	1.99814	2.63457	9.61106	11.8559	13.04
FG2G24020	2.09527	0.905135	0.000289187	0.00401101	3.83735	1.36715	3.01093	0.889913	0.314063	0.724446
FG1G30460	-1.73506	2.87355	0.000289614	0.00401243	5.40362	1.36715	3.01093	12.8148	10.9137	9.23668
FG4G05100	-1.12449	5.48729	0.000297814	0.00411951	25.4518	21.3486	37.4485	51.615	68.4656	63.6607
FG2G13880	-1.2704	4.68766	0.000298009	0.00411951	9.39759	19.666	15.9956	43.1608	27.3234	38.0334
FG3G22340	-2.57278	0.265948	0.000299932	0.00413878	0	0.315497	0.56455	1.51285	2.66953	0.996113
FG1G35200	3.44178	-0.423682	0.000300072	0.00413878	1.87952	1.05166	0.188183	0.266974	0	0
FG2G03880	-1.23257	3.79051	0.000303813	0.00418229	7.6747	9.25456	7.52733	20.379	16.8023	20.2845
FG2G40750	-1.42967	4.06237	0.000303902	0.00418229	5.63856	11.3579	9.87962	21.5359	33.3691	17.2961
FG1G34490	1.6934	3.07637	0.000307228	0.00422336	14.5663	17.5626	5.83368	3.20369	4.86797	3.62223
FG2G23810	-2.5415	-0.0917957	0.000307575	0.00422344	0.23494	0.315497	0.0940917	0.711931	1.09922	2.08278
FG1G49550	-1.01663	6.81768	0.000308481	0.00423119	66.3313	88.339	68.8751	149.594	140.229	162.366
FG2G27710	-1.93032	0.800932	0.000310701	0.00425505	0.626506	0.736159	0.56455	2.93671	2.04141	2.445
FG2G20720	2.67953	1.22468	0.000310909	0.00425505	0.861446	7.99258	2.72866	0.711931	0.863672	0.181111
FG4G31240	1.04682	5.74551	0.000312898	0.00427754	89.9036	68.9886	57.3018	34.4396	37.609	32.6001
FG3G31470	2.91977	0.751607	0.000315589	0.00430957	5.71687	1.68265	0.470458	0.0889913	0.471094	0.452779
FG3G36280	1.32675	8.33004	0.000318714	0.00434583	718.759	324.856	336.001	161.519	139.522	249.028
FG1G03630	-1.12076	6.91875	0.000318947	0.00434583	85.4398	63.3096	79.5075	125.478	224.476	146.519
FG1G15470	1.11921	5.38368	0.000321366	0.00437398	72.1265	56.9997	41.6826	30.702	25.7531	22.1862
FG1G45470	-2.28047	0.225868	0.000324991	0.00441845	0.46988	0.210331	0.282275	1.51285	1.25625	2.17334
FG3G01040	2.03896	0.849234	0.000325948	0.00442018	2.89759	1.57748	3.3873	0.800922	0.471094	0.63389
FG4G30340	0.993325	5.55296	0.000326114	0.00442018	59.8313	57.9462	69.0633	31.5029	29.8359	32.5095
FG1G08480	1.30778	3.63247	0.00032619	0.00442018	20.4398	15.4593	16.3719	7.74225	8.0086	5.34279
FG4G32890	-1.98856	3.45256	0.000330661	0.00447586	3.91566	0.841324	8.18597	15.7515	12.484	23.3634
FG2G25670	2.82372	0.409473	0.000332961	0.00450207	1.95783	3.99629	0.282275	0.266974	0.392578	0.181111
FG2G29830	-1.87669	1.79581	0.00033486	0.00452281	1.33133	1.36715	1.50547	3.82663	3.29766	8.42168
FG3G36250	-1.08545	4.85038	0.000337342	0.00455136	22.7892	14.5128	17.6892	39.3342	40.9066	36.6751
FG2G24790	-1.60205	2.18325	0.000339385	0.00457393	2.58434	1.57748	2.2582	8.54317	5.26055	5.88612
FG1G39400	1.3978	3.45235	0.00034188	0.00460255	20.0482	13.0405	13.7374	6.94132	4.16133	6.70112
FG3G02660	1.08192	4.72019	0.00034421	0.00462888	40.3313	33.4426	32.9321	20.0231	15.5461	14.8511
FG2G00080	3.40107	-0.512486	0.000346584	0.00465406	0.0783133	1.78781	1.22319	0.0889913	0.0785156	0.0905557
FG4G19420	1.51028	2.73606	0.000346951	0.00465406	10.0241	11.1475	7.71552	2.75873	2.66953	4.7089
FG2G40640	2.0096	4.11272	0.000347476	0.00465406	59.753	8.09774	14.2078	6.85233	8.08711	5.43334
FG3G30040	1.12175	4.68628	0.000347587	0.00465406	35.6325	30.0773	39.4244	18.0652	12.1699	18.1111
FG2G03170	1.33086	4.74133	0.000357091	0.00477171	21.6928	51.9518	40.6476	20.112	13.5832	11.6817
FG4G14150	1.02348	7.09305	0.000357146	0.00477171	222.253	169.632	156.474	83.2069	101.599	84.9413
FG4G26270	1.13537	4.51116	0.000359829	0.00480238	25.1386	29.7618	38.4835	14.0606	13.0336	15.3945
FG2G41460	2.17303	2.96532	0.000363143	0.00484138	8.22289	3.47046	25.8752	3.38167	1.41328	3.53167
FG1G45050	-1.15401	4.39399	0.000368716	0.0049104	11.2771	11.6734	15.8074	27.0534	25.3606	33.8678
FG1G32360	1.64006	2.62905	0.000370113	0.00491995	11.4337	10.9372	4.98686	2.22478	2.82656	3.71278
FG3G33840	-1.71085	3.43136	0.00037032	0.00491995	8.22289	3.15497	3.3873	10.501	24.5754	13.5834
FG1G48430	-1.42265	4.64433	0.000370626	0.00491995	21.2229	6.20477	12.8906	30.435	40.8281	37.2184
FG2G17190	1.48391	5.85843	0.00037216	0.00493501	39.3133	69.7247	146.783	23.5827	30.6211	37.2184
FG1G46370	-1.17961	6.43931	0.000374625	0.00496238	72.8313	39.2267	46.9517	86.2326	156.482	117.722
FG4G00300	-2.26204	2.03456	0.000376066	0.00497614	0.548193	1.15682	2.35229	8.98813	1.72734	8.78391
FG2G30680	-2.10797	0.418209	0.000378338	0.00500086	0.46988	0.525828	0.282275	1.69084	2.27695	1.63
FG3G24170	0.996241	7.63664	0.000380112	0.00501894	279.578	270.17	244.921	129.571	153.027	115.73
FG2G37410	-1.28279	4.04959	0.000381225	0.00502495	8.45783	8.09774	12.0437	22.3368	17.352	29.9739
FG4G33400	1.04484	6.21968	0.00038138	0.00502495	111.361	88.5494	100.584	49.3902	59.9074	36.3128
FG2G22440	-1.43148	4.18992	0.000381901	0.00502646	14.4096	5.46861	9.31507	19.4891	34.3899	25.1745
FG1G24510	1.16504	4.33748	0.000387369	0.00509301	29.3675	33.5478	20.3238	12.1918	12.4055	12.4967
FG3G20670	1.0564	6.78343	0.000388463	0.00510198	139.946	169.527	136.245	89.7923	69.8789	54.6051
FG3G35070	1.46751	2.55788	0.000391137	0.00513164	9.00603	6.30993	9.87962	3.29268	2.82656	2.98834
FG1G39710	-2.19805	1.21264	0.000393829	0.00516149	0.156627	0.736159	1.41137	2.66974	2.43398	5.43334
FG2G32300	1.79038	2.62524	0.000396515	0.00518805	16.1325	5.25828	6.39823	3.1147	2.74805	2.17334
FG1G33570	3.1837	5.84717	0.000396694	0.00518805	266.657	29.236	13.9256	4.27158	26.6953	3.07889
FG4G00070	-1.35398	3.86866	0.000399603	0.00522058	4.93374	8.51841	10.9146	17.4423	21.9059	22.82
FG3G19580	1.0602	6.62496	0.000400399	0.00522546	162.735	94.018	142.737	63.3618	61.7918	66.4679
FG4G18970	-1.41911	3.56241	0.00040193	0.00523992	7.83133	4.20662	6.86869	20.29	19.1578	11.3195
FG1G27090	2.34978	2.83263	0.000404477	0.00526757	26.2349	4.52212	3.85776	3.73764	1.33477	1.72056
FG4G18540	2.24954	1.19837	0.00040628	0.00528548	1.33133	6.73059	2.72866	0.355965	0.785156	1.08667
FG1G43490	0.986521	8.30524	0.000408413	0.00530338	434.639	447.9	378.154	232.089	221.493	182.651
FG1G27220	-1.90386	1.26893	0.000408513	0.00530338	1.56627	0.315497	0.846825	3.64865	2.66953	4.25612
FG1G29260	1.0403	4.93119	0.000412932	0.00535513	35.3976	44.9057	42.2472	22.3368	17.0379	20.1939
FG4G25210	-1.00617	6.49024	0.000415023	0.00537661	49.1024	67.0956	62.7591	116.579	105.682	137.101
FG2G30980	-2.22585	0.197675	0.000419359	0.0054271	0.391566	0.315497	0.282275	2.13579	0.863672	1.81111
FG3G11530	1.05804	4.86064	0.000421388	0.00544767	38.5301	39.5422	39.048	20.29	21.5133	14.3984
FG1G19380	1.23701	5.14375	0.000422298	0.00545373	29.2109	71.3022	47.8927	23.9387	18.7652	20.1939
FG1G11550	-1.13282	4.60754	0.00042339	0.00546212	11.6687	14.618	19.1947	28.4772	37.766	33.4151
FG2G24080	1.34578	9.67868	0.000424705	0.00547338	1761.66	550.962	1215.38	461.153	404.356	522.597
FG4G01630	-1.37121	3.54549	0.000429979	0.00552981	5.24699	5.7841	8.18597	15.9295	12.0914	21.7334
FG3G32080	-2.01391	1.27166	0.000430038	0.00552981	1.25301	0.105166	1.22319	3.55965	2.66953	4.52779
FG1G40350	-1.90201	1.76018	0.000430424	0.00552981	0.391566	2.10331	1.59956	3.64865	6.12422	5.34279
FG3G36580	1.78368	4.64143	0.000431886	0.00554114	22.4759	12.1992	80.6366	10.8569	12.0129	10.595
FG4G01970	1.04348	7.0626	0.000432563	0.00554114	139.319	228.84	171.341	79.3803	98.1446	84.1263
FG3G15480	1.33916	3.74017	0.000432649	0.00554114	21.7711	20.5073	14.4901	5.07251	9.89297	7.42557
FG3G00680	1.63334	1.68373	0.000434428	0.00555817	4.1506	4.73245	4.98686	0.978905	1.64883	1.81111
FG4G25410	1.73271	3.35737	0.000435114	0.00556119	25.6084	5.57377	15.1488	5.96242	4.63242	3.35056
FG4G32570	2.26157	0.0291424	0.000437223	0.00558238	1.56627	1.15682	1.50547	0.266974	0.235547	0.362223
FG1G44990	1.31321	6.52134	0.000437811	0.00558412	219.199	80.2413	92.6803	53.2168	58.3371	46.274
FG2G06300	1.32738	4.12589	0.000442192	0.0056342	35.3976	19.035	19.6652	7.47527	10.207	11.8628
FG4G05260	-1.44241	3.86535	0.000450023	0.00572423	7.59639	7.99258	7.62142	19.2221	11.6203	32.3284
FG1G44760	1.00153	5.52047	0.000450184	0.00572423	59.0482	65.8336	58.1486	36.0415	26.3027	29.0684
FG1G09890	1.52679	2.67868	0.000455556	0.00578284	10.494	10.7269	6.58642	2.0468	3.76875	3.80334
FG2G01440	2.19177	0.605761	0.000456018	0.00578284	2.58434	0.841324	3.19912	0.355965	0.785156	0.271667
FG2G34570	-2.26329	0.100777	0.00045665	0.00578284	0.46988	0.210331	0.188183	1.95781	1.72734	0.724446
FG2G18280	5.57508	3.37416	0.000456663	0.00578284	0	54.8964	5.83368	1.15689	0	0.0905557
FG4G33740	1.57659	3.78089	0.000457518	0.00578289	15.1928	11.0424	34.8139	6.67435	8.32266	5.43334
FG2G15050	0.959565	6.09287	0.000457669	0.00578289	100.163	83.6066	85.9998	46.0975	44.2828	48.3568
FG2G39220	0.985602	7.92246	0.000458069	0.00578289	297.199	373.653	295.73	177.538	162.135	148.421
FG2G23050	1.09764	4.68787	0.000458617	0.00578391	28.2711	43.3282	33.2144	13.9716	16.5668	18.3828
FG4G26040	-1.99721	0.631456	0.000465939	0.00587027	0.783133	0.525828	0.282275	1.86882	2.59102	2.08278
FG2G23540	2.88609	4.49163	0.000473355	0.0059566	1.95783	77.6121	38.9539	1.95781	3.45469	10.595
FG1G34340	1.65349	3.78842	0.000473755	0.0059566	17.6988	35.0201	9.59735	5.87343	4.94649	8.96502
FG2G24500	-2.41969	-0.189497	0.000475988	0.00597406	0.313253	0.210331	0.0940917	1.24588	1.0207	1.26778
FG1G40450	1.15635	5.96364	0.000476109	0.00597406	67.8976	63.8355	126.083	46.0975	35.9602	33.5962
FG3G25520	1.1193	5.32765	0.000479928	0.00601587	69.7771	48.3761	46.1049	32.9268	23.8688	18.8356
FG1G39890	1.67387	2.92824	0.000487287	0.00609934	16.3675	12.725	4.89277	3.64865	4.08281	2.89778
FG3G35120	-1.52602	2.22876	0.000487572	0.00609934	2.27108	2.31364	2.35229	5.51746	8.87227	5.61445
FG3G19570	1.10522	5.54989	0.000491878	0.00614104	80.8193	41.33	68.9692	29.2782	33.1336	26.4423
FG3G35970	2.26045	4.73963	0.000492222	0.00614104	106.898	15.0387	9.50326	12.3698	8.08711	6.97279
FG2G19310	-2.37654	-0.0481399	0.000492395	0.00614104	0.23494	0.420662	0.0940917	1.42386	1.17773	1.35834
FG1G05220	1.52546	3.3887	0.000498475	0.0062106	18.6386	18.8246	8.46825	3.82663	7.45899	4.61834
FG1G03510	-1.39973	3.03545	0.000501484	0.00624181	4.46386	3.15497	5.55141	13.9716	9.42188	11.5006
FG4G17400	2.30148	0.0732785	0.000502493	0.00624808	2.3494	1.05166	0.940917	0.266974	0.157031	0.452779
FG2G29230	-2.605	1.1403	0.000506443	0.00629088	1.25301	0	0.376367	6.1404	1.33477	2.98834
FG1G49050	-1.65702	1.57761	0.00051452	0.00637939	1.64458	0.736159	1.59956	4.44957	4.23984	4.07501
FG1G26690	-1.09066	4.4222	0.0005146	0.00637939	16.2892	11.7785	12.6083	27.5873	29.6004	29.6117
FG2G06970	-1.38444	2.89665	0.000518264	0.00641838	4.22892	3.47046	4.32822	7.74225	10.9922	12.7684
FG1G53150	1.05429	6.08413	0.000519619	0.00642873	102.121	62.5735	109.335	40.847	49.5434	41.5651
FG1G50080	1.87759	2.67896	0.000520502	0.00643322	16.3675	2.52397	10.3501	2.49176	2.74805	2.71667
FG4G31950	1.17856	6.78255	0.000523631	0.00646543	216.771	133.245	107.359	49.1232	85.7391	67.1923
FG2G01340	0.988171	5.29593	0.000525207	0.00647842	57.0904	48.7968	50.1509	23.5827	29.5219	25.5367
FG1G21770	-1.01619	9.71894	0.00052805	0.00650701	568.319	495.961	608.209	950.872	1370.49	1061.4
FG4G30950	-1.12572	4.24694	0.000528707	0.00650862	10.1807	14.1973	11.1028	28.3882	25.6746	23.2728
FG1G52850	-1.78475	3.41773	0.000530945	0.00652967	8.45783	3.3653	2.2582	26.8754	8.24414	13.7645
FG1G21260	0.976476	5.72735	0.000547793	0.00673018	74.1627	62.9941	72.921	30.791	34.7824	41.2029
FG1G29160	1.85519	2.87883	0.000548575	0.0067331	2.9759	15.249	15.8074	3.73764	3.5332	2.08278
FG4G35490	1.86632	1.12439	0.000553871	0.00678727	4.22892	1.89298	3.29321	1.15689	0.785156	0.63389
FG3G05950	-1.06832	7.57417	0.000554085	0.00678727	91.0783	128.197	149.606	259.321	314.22	199.856
FG3G19590	1.08158	4.91994	0.000558948	0.00684006	45.5	29.236	47.8927	19.9341	21.4348	16.5717
FG3G18330	-1.08518	4.79303	0.000561302	0.00685926	22.7892	15.5645	14.4901	43.8727	36.0387	32.4189
FG1G43290	1.14982	5.03571	0.000561625	0.00685926	27.488	53.4241	54.1968	22.2478	18.2156	20.375
FG3G08670	-1.17705	5.25117	0.00056268	0.00686536	22.0843	15.9852	31.6148	41.8259	45.6961	70.1807
FG4G13800	-1.05787	10.3834	0.000568799	0.00693318	771.151	811.667	1017.22	1556.01	1485.75	2371.2
FG1G18430	1.22181	3.80373	0.000572007	0.00696542	18.6386	17.773	21.547	6.85233	7.22344	10.7761
FG1G12510	1.32464	3.93196	0.000578341	0.00703564	30.1506	13.7767	20.7002	7.92023	7.77305	10.1422
FG4G19820	1.70162	2.56372	0.000579846	0.0070358	13.3916	8.20291	4.70458	3.73764	2.35547	1.99223
FG2G20710	-1.31528	4.68445	0.000580039	0.0070358	21.1446	8.62357	14.0197	26.2524	32.9766	50.0773
FG2G10760	1.33092	8.42973	0.000580061	0.0070358	416.235	784.955	278.7	269.021	156.403	162.819
FG1G09640	1.00381	6.78255	0.000581877	0.00705092	132.036	184.776	123.354	79.5583	73.9617	65.9246
FG3G30320	-1.74546	4.80384	0.00058535	0.00708605	25.2169	5.46861	7.43324	29.9011	26.3027	72.0824
FG2G36440	-1.19209	4.73514	0.000590212	0.00713793	21.1446	12.1992	14.8665	29.9011	51.1922	29.2495
FG1G54270	-1.58639	4.08033	0.000593324	0.00716856	11.5904	3.68079	9.69144	16.4634	38.3941	20.375
FG2G28820	1.65006	3.28147	0.000595599	0.00718903	15.3494	8.8339	19.2888	2.66974	7.77305	3.35056
FG4G28670	-1.03809	6.38976	0.000601362	0.00725151	64.8434	38.4906	60.9714	93.5299	119.579	124.514
FG1G36690	-1.10135	9.8691	0.000602926	0.00726329	391.331	695.249	696.937	1193.37	1549.74	1083.32
FG3G35210	-1.39144	4.19724	0.000605415	0.00728618	5.40362	13.1457	11.5733	17.9763	34.3899	26.4423
FG1G16330	0.953672	5.75178	0.000610027	0.00733455	70.7952	74.0365	67.746	42.0929	36.0387	31.6039
FG1G15180	-1.02892	4.78801	0.000620119	0.00744865	14.4096	21.3486	18.442	37.3764	34.0758	39.0295
FG3G32050	-1.14979	4.55101	0.000626164	0.00751341	12.2952	15.3542	15.7133	22.4258	41.3777	32.3284
FG2G28070	-2.56046	0.530069	0.000626724	0.00751341	0.548193	0.420662	0.0940917	4.44957	0.628125	1.44889
FG2G41360	-1.05845	5.1588	0.000637983	0.00764097	19.1084	19.666	30.3916	43.3388	54.9609	45.7306
FG4G24570	-0.967705	5.18402	0.000643826	0.0076968	24.0422	23.7674	25.5929	48.4113	42.9481	52.2507
FG2G11490	-1.01247	5.91989	0.000643888	0.0076968	39.5482	41.2249	39.2362	73.6848	62.891	105.588
FG2G29480	1.78671	1.73035	0.000644913	0.00770161	2.50602	7.15125	5.17504	1.15689	1.72734	1.35834
FG2G39030	1.99779	2.34183	0.000648367	0.00773539	16.5241	3.57563	3.19912	1.95781	1.88438	1.99223
FG1G34800	1.01381	6.03979	0.000656494	0.0078248	81.6807	106.427	75.2733	52.5939	34.5469	43.2856
FG2G19180	-2.27914	2.18802	0.000660147	0.00786076	3.36747	0.736159	0.282275	12.2808	4.23984	5.25223
FG2G02310	2.85538	4.01673	0.000669634	0.00796607	74.8675	5.46861	3.66957	2.66974	6.90938	1.99223
FG1G46720	1.94566	1.14303	0.000672013	0.00798669	3.91566	4.62728	1.22319	1.15689	0.549609	0.815002
FG1G53160	1.01544	6.92855	0.000674391	0.00800726	122.09	172.787	193.547	80.6262	92.8055	68.0979
FG3G15790	1.92971	2.47383	0.000675776	0.00801602	14.9578	3.99629	6.49232	3.38167	0.785156	2.53556
FG3G19230	-1.53951	1.7888	0.000676611	0.00801823	1.87952	1.89298	1.22319	5.07251	5.26055	4.25612
FG3G05210	1.16072	4.27179	0.000681745	0.00807134	18.7952	32.391	28.3216	13.5267	12.0129	9.96113
FG1G23240	-2.02141	0.544538	0.000684753	0.0080992	0.23494	0.525828	0.752733	1.69084	2.43398	1.99223
FG2G05730	-1.042	5.38742	0.000686371	0.00810754	24.3554	22.9261	34.4375	49.5682	69.2508	49.4434
FG3G05720	0.951264	6.44847	0.000686769	0.00810754	128.825	118.311	97.5731	67.0105	58.6512	52.6129
FG3G29430	-2.39424	-0.376453	0.000688293	0.0081168	0.23494	0	0.282275	0.622939	1.25625	1.08667
FG1G14800	-0.960442	5.93397	0.000689398	0.0081168	41.6627	47.9555	34.5316	71.2821	84.8754	85.394
FG3G24560	1.27879	3.94959	0.000689521	0.0081168	22.5542	13.4612	28.8861	9.2551	8.08711	9.4178
FG2G21240	-1.44651	2.74316	0.00069762	0.00820433	2.74096	5.04794	2.72866	7.92023	9.50039	11.1384
FG2G02410	1.12112	4.58229	0.000698959	0.00820522	44.0121	30.1825	23.5229	15.0395	15.8602	14.0361
FG3G05300	-1.05856	8.20041	0.000699022	0.00820522	201.735	161.745	208.601	363.708	538.853	289.054
FG3G04920	1.27252	3.49121	0.000701815	0.00823019	13.9398	12.1992	20.8883	6.76334	6.43828	6.24835
FG4G06360	1.64086	4.58235	0.000716048	0.00838915	10.1807	46.4832	51.6563	10.59	15.4676	8.60279
FG4G11520	-1.13141	4.2255	0.000718371	0.00840841	10.0241	10.3062	14.4901	21.8029	25.5176	28.9778
FG1G10320	1.08548	7.05859	0.000721372	0.00843555	233.295	124.516	185.078	71.2821	108.744	75.7951
FG4G17210	2.53846	1.29457	0.000736282	0.00860178	2.3494	0.630993	8.75052	0.533948	0.471094	0.996113
FG4G33670	-2.11215	0.109993	0.000736993	0.00860195	0.46988	0.210331	0.282275	1.33487	1.33477	1.72056
FG4G17360	-1.06351	4.46428	0.000737768	0.00860289	14.0181	13.8818	14.5842	28.1213	24.968	35.7695
FG4G21250	1.2552	8.26934	0.000741073	0.00863329	733.247	268.908	301.658	174.334	187.731	184.19
FG3G30890	1.84143	3.42159	0.000750445	0.00873199	13.0783	4.31179	32.0853	5.1615	3.29766	5.34279
FG1G11310	0.982364	6.64143	0.000750957	0.00873199	108.934	155.329	132.857	75.8206	68.7012	56.4162
FG3G34740	1.99673	0.481109	0.000761784	0.00884957	2.3494	1.15682	2.35229	0.355965	0.549609	0.543334
FG2G42120	1.91998	0.941915	0.000763316	0.00885904	2.89759	3.78596	1.69365	0.889913	0.235547	1.08667
FG1G52750	1.06182	5.3476	0.00076472	0.00886702	52.5482	67.6214	44.4113	18.8662	32.1914	27.7101
FG2G13840	1.36342	10.1667	0.000766017	0.00887374	1379.49	768.339	2817.76	718.427	636.369	575.119
FG1G45740	1.1553	5.5446	0.00077155	0.00892948	45.3434	92.5456	54.8554	34.1727	31.7203	20.5561
FG1G33070	-1.81018	1.21591	0.000773426	0.00894263	0.783133	0.525828	1.50547	4.00461	3.61172	2.35445
FG2G16290	1.94037	0.697331	0.000774132	0.00894263	1.64458	3.99629	1.41137	0.444957	0.628125	0.724446
FG2G19420	-1.65884	3.32282	0.00077827	0.00898205	8.53615	3.3653	2.16411	12.1918	11.8559	20.7373
FG1G34860	1.11048	5.66756	0.000779864	0.00899205	60.2229	50.9001	96.6321	41.9149	27.3234	26.9856
FG1G15700	-1.07976	7.68683	0.000780931	0.00899597	124.44	106.427	165.79	229.687	383.706	225.031
FG3G20070	-0.93257	7.62553	0.000785809	0.00904375	146.994	132.824	127.118	259.677	283.913	233.181
FG4G26840	-0.942576	6.12464	0.000786841	0.00904721	45.9699	46.4832	50.4331	77.9564	89.1153	107.58
FG2G37400	-1.37813	3.94055	0.000789383	0.00906801	7.28313	5.36344	12.6083	24.2946	14.7609	26.7139
FG1G20390	-0.987747	7.92412	0.0007969	0.00914587	131.88	153.331	202.956	299.011	372.243	296.751
FG3G28530	-2.02476	0.337375	0.000798619	0.00915711	0.548193	0.315497	0.376367	1.95781	0.942188	2.35445
FG4G24110	-1.02811	5.30083	0.000802147	0.00918904	24.9036	23.4519	29.0743	38.3553	54.4899	65.1096
FG1G16280	1.05772	9.1143	0.000807226	0.00923866	668.091	1026.94	550.624	355.431	412.129	311.149
FG1G25730	1.60598	6.02405	0.000810664	0.00926944	117.861	34.9149	140.291	36.2195	46.1672	13.855
FG1G08980	0.929412	6.97342	0.000811505	0.00927049	171.349	141.237	181.126	81.961	86.9953	90.2841
FG3G13560	-1.50362	1.65179	0.000814745	0.00929892	1.72289	1.26199	1.59956	4.27158	4.23984	4.61834
FG4G13250	1.14738	3.93887	0.00081972	0.00933731	25.6084	18.6143	18.442	9.87804	9.18633	9.23668
FG2G22060	-1.54313	2.30825	0.000819957	0.00933731	1.33133	2.41881	3.57548	6.67435	7.5375	7.06335
FG1G18920	-1.00785	5.05855	0.000820373	0.00933731	16.8374	24.5036	24.7461	40.758	48.4442	43.5573
FG2G17610	-1.08473	5.37568	0.000821132	0.00933735	20.5964	23.8726	35.0021	49.4792	73.1766	45.8212
FG1G14610	0.94063	6.49659	0.000828477	0.00941223	129.06	109.688	116.768	72.7949	58.6512	53.7901
FG2G32710	1.76161	1.53624	0.000839116	0.00952435	2.03615	7.15125	3.66957	1.15689	1.4918	1.08667
FG3G16600	1.79959	3.02006	0.000846131	0.00959517	23.9639	5.04794	7.80961	5.33948	2.98359	2.26389
FG3G34020	-1.65344	3.62031	0.000849292	0.00962219	9.78916	3.89112	3.76367	13.3487	9.26485	32.6001
FG1G01360	-2.19482	-0.0655962	0.000850246	0.00962419	0.391566	0.105166	0.282275	0.889913	1.72734	1.17722
FG3G25270	2.014	0.399374	0.000851541	0.00963004	1.64458	1.47232	2.44638	0.444957	0.706641	0.181111
FG2G30340	1.26085	8.40371	0.0008524	0.00963095	251.621	764.869	416.732	171.575	244.655	181.745
FG3G01200	1.17454	4.43889	0.000854256	0.00964312	25.3735	36.1769	28.0393	11.5689	18.6082	9.4178
FG2G04440	0.949547	4.91101	0.000859826	0.00969715	36.9639	42.4869	38.8599	21.5359	19.8645	19.8317
FG3G20720	-0.96723	5.8421	0.000861978	0.00971256	31.1687	40.1732	44.7876	62.5609	80.086	84.3074
FG1G25710	1.63124	4.34644	0.000867269	0.00976329	32.0301	8.51841	50.9036	8.72115	13.9758	6.79168
FG2G22260	1.11405	5.63282	0.000870788	0.00979399	94.994	46.5883	61.2537	24.2056	30.0715	39.4823
FG1G34280	-1.34531	4.19202	0.000871586	0.00979406	14.488	5.04794	11.0087	24.4726	20.9637	32.5095
FG1G35150	-2.03989	0.357471	0.000875954	0.00983421	0.391566	0.210331	0.658642	2.31377	0.863672	2.17334
FG4G34940	-1.01226	5.40336	0.000879319	0.00986305	22.4759	26.712	34.6257	46.1865	56.4527	66.3773
FG1G07930	1.04267	8.73774	0.000884338	0.00991036	392.819	624.788	706.158	314.317	296.711	225.665
FG3G04150	-0.980748	5.78647	0.000886606	0.00992678	30.9337	34.9149	45.164	62.6499	89.3508	67.0112
FG4G26100	-0.939354	9.17375	0.000901199	0.010081	367.133	371.129	449.005	700.184	860.296	716.296
FG2G33770	1.7268	6.98827	0.000902693	0.0100829	409.5	96.2264	78.2843	44.0507	95.2395	37.1278
FG1G12340	1.38422	3.65703	0.000903256	0.0100829	26.6265	13.2509	14.0197	9.52207	5.18203	5.97668
FG3G19540	0.967586	9.19077	0.000903806	0.0100829	702.392	646.452	970.461	405.534	410.166	370.282
FG3G31380	1.59899	4.66906	0.000909272	0.0101347	9.86747	68.8834	35.5666	11.4799	14.0543	12.1345
FG1G37980	0.947308	5.51858	0.00091056	0.0101399	56.1506	59.4185	64.9232	35.8635	32.3484	25.3556
FG2G24620	1.06938	6.13289	0.000914207	0.0101714	133.054	84.3427	66.9933	46.8094	36.4313	52.3412
FG2G15600	1.84658	1.34345	0.000917573	0.0101909	1.80121	2.7343	6.68051	0.800922	1.0207	1.26778
FG1G07150	-0.91283	6.08647	0.000918154	0.0101909	44.3253	44.5902	52.1268	78.4904	95.8676	91.1896
FG4G27350	-1.08079	5.28379	0.00091843	0.0101909	27.0181	17.6678	29.9211	41.203	47.4234	69.3657
FG1G41700	-1.01479	8.30483	0.000921925	0.0102205	286.235	178.466	162.967	469.073	398.938	400.528
FG2G35590	-0.948979	6.04879	0.000931182	0.0103139	45.5783	37.2286	52.315	73.5958	97.5949	89.7407
FG1G06720	-0.954737	5.82184	0.000933245	0.0103275	41.4277	32.8116	40.8358	69.4132	63.0481	90.7368
FG3G26130	1.03445	7.54945	0.000940979	0.0104037	340.898	222.53	191.1	119.871	144.626	103.867
FG1G31860	-0.959577	7.66507	0.000945582	0.0104401	123.03	122.833	167.295	227.373	285.797	290.322
FG2G42860	-1.57711	3.01633	0.000945954	0.0104401	2.9759	2.31364	6.58642	7.47527	13.8973	14.1267
FG1G39560	2.36965	5.97842	0.000958064	0.0105643	31.3253	12.5147	272.395	20.735	23.3977	17.0245
FG2G23160	0.973392	8.05663	0.000968345	0.0106609	463.066	306.137	288.485	177.36	179.801	181.564
FG4G21700	-1.04851	5.70416	0.00096855	0.0106609	32.6566	32.4961	36.4135	60.3361	50.4856	99.3396
FG1G52400	1.70467	1.96171	0.00097044	0.0106723	2.89759	7.99258	6.39823	1.95781	2.19844	1.08667
FG2G05130	-1.17667	4.73455	0.000980174	0.0107697	13.4699	10.3062	24.8402	41.559	35.7246	32.6906
FG4G04330	-0.940313	9.64581	0.000984921	0.0108114	513.578	511.315	621.381	937.791	1200.66	1020.65
FG2G27230	1.58541	1.91945	0.000986075	0.0108114	7.43976	3.68079	5.08095	2.40277	1.72734	1.26778
FG1G37010	2.26478	0.143986	0.000986798	0.0108114	1.01807	2.52397	1.22319	0.711931	0.0785156	0.181111
FG1G24950	-0.929745	5.18756	0.00098746	0.0108114	26.3916	23.2416	25.2166	47.2544	43.1836	52.2507
FG1G35660	1.46906	2.814	0.000988967	0.0108183	5.24699	11.9889	13.1728	3.29268	3.92578	3.71278
FG2G30650	2.29019	0.0165536	0.000993081	0.0108537	1.95783	1.57748	0.658642	0.0889913	0.628125	0.0905557
FG3G11380	0.887814	6.17324	0.00100476	0.0109717	93.9759	98.1194	88.3521	51.882	47.4234	52.2507
FG1G44210	1.67754	1.36173	0.0010067	0.0109832	2.9759	4.41695	3.66957	1.69084	1.09922	0.63389
FG2G11660	0.923267	7.29162	0.00100844	0.0109924	230.711	200.34	183.761	121.562	105.839	96.8041
FG3G11330	1.31476	9.02304	0.00101199	0.0110214	1303.37	394.686	527.478	291.714	275.354	327.631
FG4G28200	1.06881	4.33083	0.00101946	0.0110931	28.1928	26.081	26.8161	9.70006	13.1906	15.7567
FG4G15280	-0.9838	6.7472	0.00102577	0.0111519	71.5783	68.4627	76.0261	120.85	118.637	187.903
FG2G31620	2.58225	4.4826	0.00102671	0.0111523	93.5844	15.249	4.89277	2.93671	13.1121	2.89778
FG1G27570	-1.56943	3.30562	0.00103007	0.011179	4.6988	2.20848	7.71552	14.5946	9.34336	19.6506
FG4G00310	1.94781	1.8485	0.00104201	0.0112987	5.16868	1.47232	9.69144	2.0468	1.17773	0.996113
FG1G46090	0.945756	5.06755	0.00104392	0.0113077	41.9759	41.6455	48.1749	21.3579	22.0629	24.9934
FG1G22550	-1.47305	2.05346	0.00104467	0.0113077	1.64458	2.31364	2.35229	5.60645	4.39688	7.51613
FG4G19690	1.01235	4.93138	0.00105036	0.0113589	49.494	36.9131	35.2844	15.5735	22.2984	22.4578
FG3G16380	0.929786	6.3579	0.00105124	0.0113589	100.241	117.154	104.724	50.8141	68.9367	49.2623
FG1G42550	0.935251	5.87947	0.00105859	0.011423	61.3193	84.9737	85.0589	43.5168	39.0223	38.3956
FG3G03910	-1.59445	3.5456	0.00105945	0.011423	5.01205	2.20848	9.87962	24.2946	16.8023	10.6856
FG1G54300	1.77926	1.68433	0.00105994	0.011423	6.10844	5.99443	2.07002	0.622939	1.4918	1.99223
FG2G26180	2.12703	1.96916	0.00106343	0.0114421	1.09639	11.7785	5.73959	1.24588	1.96289	0.996113
FG4G09480	1.28442	5.25395	0.00106518	0.0114421	75.8856	58.6824	27.0043	26.3414	25.7531	14.2172
FG2G16630	-1.39363	3.40095	0.00106578	0.0114421	5.09036	3.47046	8.56234	10.501	17.1949	17.3867
FG1G49020	1.41487	5.65338	0.00106639	0.0114421	34.8494	135.664	48.6454	25.1845	24.8895	32.0567
FG4G20680	1.62352	2.92274	0.00106691	0.0114421	21.0663	5.46861	6.86869	2.75873	3.92578	4.16556
FG1G19780	1.70444	7.04433	0.00106726	0.0114421	429.862	100.328	74.8029	55.9756	93.5121	36.1317
FG2G16120	1.55846	1.9654	0.00107043	0.0114661	4.6988	4.94278	7.15097	2.22478	2.43398	0.996113
FG2G28290	-2.10762	0.132215	0.00107649	0.011521	0.313253	0.420662	0.282275	0.978905	1.57031	1.90167
FG1G39230	-1.24991	4.16726	0.00107847	0.0115323	7.75301	10.0959	13.7374	24.6506	33.9973	16.3906
FG1G00220	1.8675	3.06224	0.00108113	0.0115508	25.6084	5.57377	7.15097	5.87343	2.82656	1.81111
FG3G23110	2.64594	1.34195	0.00108521	0.0115843	0.46988	10.0959	2.07002	0.889913	0.549609	0.543334
FG1G20880	1.11186	5.62832	0.00108677	0.0115909	100.084	59.3133	42.7176	28.2992	28.5012	36.7656
FG3G00580	0.993284	7.49568	0.00109129	0.0116291	266.97	239.357	213.776	103.052	96.2602	162.457
FG3G00880	1.8097	2.11647	0.00109553	0.011663	2.27108	10.9372	6.49232	2.66974	1.0207	1.90167
FG2G29170	2.64941	6.93383	0.00109635	0.011663	548.193	57.7359	25.4988	19.3111	67.5235	13.7645
FG4G00290	-1.58924	1.23763	0.0010975	0.0116652	0.783133	1.15682	1.31728	3.55965	3.06211	3.16945
FG2G20770	-2.27974	-0.282546	0.00110156	0.0116982	0.23494	0.105166	0.282275	1.0679	0.706641	1.44889
FG1G31430	0.92261	7.16728	0.00110255	0.0116988	157.566	214.853	191.571	112.663	95.0824	89.7407
FG4G22230	-1.05762	7.82279	0.00110946	0.011762	143.392	97.2781	199.757	267.241	368.788	280.813
FG1G43400	-1.00421	9.96207	0.00111131	0.0117716	575.289	664.015	751.322	1143.27	1074.72	1774.89
FG4G16820	2.04142	4.21661	0.00111464	0.0117966	70.4819	10.5166	7.62142	6.85233	9.50039	5.16168
FG1G34980	1.21185	3.85761	0.0011248	0.011894	25.0602	17.2471	17.6892	7.83124	6.5168	11.5911
FG4G35410	-2.12859	0.884746	0.00113248	0.011965	1.25301	0.525828	0	2.22478	3.76875	2.08278
FG4G17720	1.34353	9.72599	0.00113395	0.0119703	2177.34	629.31	837.322	459.729	437.803	538.444
FG1G08940	1.53616	4.14082	0.00114188	0.0120438	47.6145	11.9889	18.1597	9.70006	9.97149	7.1539
FG3G07860	-0.90587	5.75314	0.00114982	0.0121172	32.5	39.8577	39.8949	63.5398	77.966	68.7318
FG1G50130	1.36293	2.38881	0.00115167	0.0121264	7.98795	6.0996	7.80961	2.22478	3.45469	2.80723
FG2G29030	-1.18071	4.40137	0.00116385	0.0122442	12.9217	8.93907	16.5601	20.824	27.559	38.8484
FG3G17920	1.03103	6.59585	0.00118529	0.0124591	133.524	169.527	85.9998	67.1885	51.7418	71.4485
FG1G25220	1.16883	3.98176	0.0011875	0.0124718	25.5301	21.9796	17.407	9.52207	12.2484	7.06335
FG4G16810	1.54942	7.92622	0.00119783	0.0125696	711.319	244.825	130.693	159.295	116.596	95.4457
FG4G27940	-2.13265	-0.0833618	0.00120028	0.0125846	0.156627	0.210331	0.470458	1.33487	0.706641	1.72056
FG3G25710	2.12925	5.2235	0.00120271	0.0125892	145.819	22.5054	12.9846	11.4799	22.691	7.24446
FG1G26560	-1.44994	3.06463	0.00120294	0.0125892	7.04819	3.3653	2.63457	10.59	14.9965	10.3234
FG3G33230	0.983365	8.05324	0.00120376	0.0125892	457.506	298.775	301.376	155.913	162.763	216.338
FG3G30520	1.85023	1.39968	0.00121211	0.0126658	6.10844	2.10331	3.29321	0.355965	1.80586	0.996113
FG1G32090	1.31183	3.71635	0.00121891	0.012726	11.2771	21.7693	22.582	9.78905	5.26055	7.33501
FG4G00460	-2.21518	0.914977	0.00122395	0.012761	0.156627	0.525828	1.1291	5.33948	1.72734	1.35834
FG2G31180	1.69863	2.08923	0.00122432	0.012761	3.44578	5.04794	10.3501	3.20369	1.4918	1.08667
FG1G17180	0.964636	4.75088	0.00122655	0.0127735	36.5723	30.7083	38.8599	20.468	17.9801	15.9378
FG2G31510	-1.22667	3.56221	0.00123498	0.0128504	6.73494	5.36344	8.75052	12.3698	16.4098	20.1034
FG3G30870	2.36001	-0.177469	0.00124876	0.0129829	1.09639	2.20848	0.376367	0.355965	0.235547	0.0905557
FG3G01240	-1.84064	1.77627	0.00125077	0.0129929	0.783133	0.420662	3.01093	4.0936	5.65313	5.43334
FG2G23490	-1.38962	2.25288	0.00125444	0.01302	3.13253	2.62914	1.78774	5.78444	7.22344	6.88224
FG2G12840	1.67347	1.66026	0.00125843	0.0130506	4.46386	7.04609	2.2582	0.889913	1.4918	1.90167
FG3G29540	-0.954538	5.28452	0.0012864	0.0133294	19.8916	32.391	27.0043	53.1278	49.3863	50.9829
FG2G09700	1.37044	7.47305	0.00129438	0.0134008	476.693	143.551	147.536	83.2069	105.839	107.942
FG1G39920	2.41952	0.740781	0.00130351	0.0134841	0.783133	2.7343	4.23412	0.533948	0	0.905557
FG1G24300	1.59187	4.57109	0.00130503	0.0134886	71.735	15.4593	18.9124	9.78905	17.4305	7.9689
FG4G11750	1.09877	3.97961	0.00131126	0.0135416	21.0663	25.1346	17.6892	11.2129	9.89297	8.69335
FG3G18810	-1.69484	5.79776	0.00131607	0.0135707	59.5964	8.30808	10.4442	90.5042	79.1438	84.4885
FG2G30270	-1.06301	4.6692	0.00131626	0.0135707	10.3374	19.8763	18.9124	36.1305	33.9973	32.3284
FG4G30890	-1.82556	0.631009	0.00131972	0.0135936	0.861446	0.315497	0.56455	1.15689	2.5125	2.71667
FG4G28050	-1.14447	3.47689	0.00132171	0.0135936	5.8735	7.25642	7.33915	13.9716	16.5668	14.67
FG3G23890	-0.981227	7.99999	0.00132179	0.0135936	182.627	129.774	203.614	270.267	416.368	332.158
FG3G36130	-1.98567	0.216483	0.00132686	0.0136248	0.548193	0.315497	0.282275	2.0468	0.706641	1.99223
FG3G04770	1.84043	0.733536	0.00132702	0.0136248	1.40964	3.47046	2.2582	0.622939	0.863672	0.452779
FG3G30750	-1.4845	2.04431	0.00132925	0.0136292	1.33133	3.0498	1.88183	6.58536	5.65313	5.16168
FG3G25420	-0.920636	9.83807	0.0013307	0.0136292	557.512	653.078	687.34	1043.78	1156.85	1392.02
FG4G17460	-0.943959	8.84422	0.00133075	0.0136292	316.542	302.246	323.958	583.605	761.602	468.445
FG1G52770	1.75263	0.981809	0.00133542	0.0136657	1.87952	4.83761	1.78774	0.800922	0.863672	0.815002
FG2G19040	1.55836	2.85372	0.00133991	0.0136936	6.96988	6.83576	17.8774	3.29268	2.74805	4.7089
FG2G19580	2.12312	-0.181966	0.00134036	0.0136936	1.01807	1.47232	1.03501	0.533948	0.0785156	0.181111
FG2G36260	1.97807	0.134375	0.00134794	0.0137596	0.861446	1.78781	1.88183	0.622939	0.314063	0.181111
FG2G22810	-1.41805	2.5634	0.00135001	0.0137694	2.74096	2.7343	3.85776	5.25049	10.8352	8.87446
FG1G19670	1.80653	1.18073	0.00135658	0.013825	5.8735	2.10331	1.69365	0.978905	0.706641	1.08667
FG2G38070	1.14602	4.21406	0.00136165	0.0138653	16.4458	27.8689	31.803	9.43308	12.4055	12.4967
FG1G45280	-2.18329	-0.0263147	0.00136311	0.0138687	0.0783133	0.420662	0.376367	1.42386	1.41328	1.08667
FG1G30080	1.29998	4.56593	0.00136561	0.0138797	21.4578	56.8945	22.2056	11.3019	15.7816	13.6739
FG4G14760	0.931964	5.18289	0.00136643	0.0138797	52.3916	39.8577	50.0568	21.7139	25.9887	26.8951
FG4G32620	-1.30742	2.59342	0.00136761	0.0138803	3.28916	3.89112	2.91684	9.96703	6.98789	8.05946
FG1G07620	1.02831	5.87211	0.00137762	0.0139704	109.482	64.6768	60.8773	33.2828	34.4684	47.5418
FG3G13470	1.73478	7.73445	0.0013808	0.0139912	750.319	114.105	117.05	79.1133	117.616	98.1624
FG3G14000	-0.928066	6.08684	0.00139033	0.0140762	46.6747	49.1123	44.3172	88.3684	69.3293	108.939
FG1G32690	-1.12114	4.23299	0.00139799	0.0141388	8.06627	15.0387	12.1378	28.1213	27.0879	21.2806
FG2G30640	1.64772	1.05949	0.00139879	0.0141388	3.44578	2.52397	2.72866	0.711931	0.706641	1.35834
FG4G35280	-1.52378	1.88423	0.0014053	0.014193	1.87952	1.15682	2.35229	5.25049	3.61172	6.79168
FG1G25570	1.80603	0.955735	0.00140827	0.0142113	2.81928	4.20662	1.31728	0.622939	1.25625	0.452779
FG4G07910	-0.941938	9.54512	0.00140966	0.0142138	492.982	464.726	576.406	855.83	1236.7	854.665
FG2G19910	-0.961966	6.16919	0.00141225	0.0142262	35.7892	47.9555	62.3828	86.0546	109.372	89.1068
FG3G00510	1.43735	2.85285	0.00141319	0.0142262	16.4458	7.78225	6.58642	3.64865	3.84727	3.8939
FG4G18950	-1.54742	4.82058	0.00141654	0.0142484	3.99398	19.1401	19.8533	34.7956	58.6512	31.9662
FG4G26060	0.993257	6.48254	0.00142149	0.0142852	153.416	120.94	82.0479	68.4343	49.7004	60.944
FG1G50380	1.859	3.77121	0.00142252	0.0142852	9.24097	5.99443	48.269	6.49637	5.10352	5.88612
FG2G09780	-1.03236	4.95917	0.00142777	0.0143263	21.8494	13.8818	25.1225	33.6387	42.634	48.3568
FG2G26970	-1.8509	0.824816	0.00144509	0.0144884	0.313253	0.630993	1.1291	3.82663	1.4918	2.17334
FG2G35290	-0.96189	5.87149	0.00144634	0.0144891	48.006	36.1769	34.5316	73.0619	60.8496	97.5285
FG3G35060	1.50282	1.80128	0.00145818	0.0145959	6.18675	3.78596	4.70458	1.15689	2.27695	1.72056
FG2G24820	0.96319	6.31251	0.00147497	0.0147521	83.6386	120.415	110.558	68.5233	40.6711	52.1601
FG2G24230	2.36563	-0.50273	0.00147896	0.0147801	0.313253	1.26199	1.22319	0.0889913	0.314063	0.0905557
FG2G03110	-1.34963	4.59474	0.00148151	0.0147935	13.5482	8.41324	18.5361	55.8866	19.2363	28.2534
FG3G32810	1.93682	5.25713	0.00149128	0.0148791	145.271	16.6162	18.9124	21.002	14.9965	11.2289
FG1G37960	1.22303	7.12183	0.00149795	0.0149337	263.446	116.418	204.367	75.3757	50.093	124.876
FG3G20530	-1.42068	6.30474	0.00150698	0.0150109	80.3494	28.8153	19.3829	152.442	95.475	96.623
FG2G29700	-0.952748	7.04574	0.00150813	0.0150109	107.916	73.5107	88.1639	141.229	219.53	161.189
FG2G11140	0.905453	7.56044	0.0015102	0.0150194	219.825	277.952	240.028	119.96	155.854	117.994
FG2G42890	1.64341	2.08814	0.00151383	0.015039	10.8072	4.62728	3.01093	1.86882	2.74805	1.26778
FG4G11090	1.05451	4.11822	0.00151459	0.015039	21.2229	28.0792	20.4179	12.1028	10.207	11.2289
FG2G08280	-1.17896	5.39105	0.00151602	0.0150411	35.7892	14.7232	26.1575	47.0764	82.2059	44.5534
FG2G34900	-0.917839	9.46159	0.00152523	0.0151179	452.259	481.763	529.736	852.27	792.223	1120.99
FG3G16720	-1.62767	4.21247	0.00152621	0.0151179	2.19277	8.93907	15.8074	22.7818	41.2207	19.1073
FG4G11210	0.899485	5.97916	0.00152752	0.0151188	69.0723	92.4405	84.3061	49.5682	42.9481	39.2106
FG4G09890	1.09466	9.60927	0.0015319	0.0151426	1485.29	1119.28	586.473	488.74	539.638	465.819
FG2G19620	2.60362	9.14437	0.00153238	0.0151426	1693.05	309.397	912.125	424.133	37.452	17.93
FG1G25680	1.52209	5.35259	0.0015368	0.0151743	73.0663	21.6641	86.2821	24.4726	29.2863	9.23668
FG4G35560	1.16769	4.87071	0.00154179	0.0152114	20.4398	51.9518	48.5513	21.3579	16.5668	15.8473
FG3G01080	1.61455	2.00774	0.00156074	0.015386	9.63253	4.20662	3.48139	2.13579	1.80586	1.72056
FG2G41540	1.37273	8.37007	0.00156683	0.0154338	662.609	151.123	617.524	173.711	194.719	184.281
FG3G15600	1.16369	4.62749	0.00156975	0.0154503	19.0301	44.485	38.4835	12.4588	13.8188	19.1978
FG3G04240	1.54194	3.40085	0.00157123	0.0154525	5.56024	23.9777	17.1247	5.33948	6.98789	3.62223
FG1G45460	0.927073	4.7592	0.00157357	0.0154632	35.7892	39.0164	31.0502	19.3111	19.3934	16.9339
FG1G14620	0.975155	4.364	0.0015751	0.015466	27.1747	29.236	24.8402	12.9927	13.1121	15.2134
FG2G30520	-1.78979	0.868169	0.00158025	0.0154986	0.704819	0.736159	0.752733	4.00461	1.41328	2.26389
FG3G16300	-0.964315	9.9279	0.00158093	0.0154986	731.759	538.027	710.204	1154.22	1646.71	1062.4
FG2G14970	-2.26241	-0.271512	0.00158903	0.0155531	0.0783133	0.210331	0.376367	1.0679	0.471094	1.72056
FG2G32560	-1.22678	3.55191	0.00158965	0.0155531	8.53615	4.20662	7.9037	15.8405	19.0008	13.6739
FG3G14220	1.0861	8.54591	0.00159026	0.0155531	744.916	451.476	327.251	302.927	214.583	200.219
FG3G16360	1.64264	2.20005	0.0015935	0.0155725	10.4157	5.67894	3.95185	1.69084	3.69024	0.996113
FG2G40870	1.1163	3.63371	0.00160342	0.015657	19.3434	13.7767	17.1247	8.36519	7.93008	6.88224
FG1G25750	1.68282	2.75866	0.00160891	0.0156983	11.6687	3.78596	14.6783	3.38167	4.78945	1.17722
FG3G10080	-1.08135	4.51367	0.00161279	0.0157186	14.253	12.4095	16.9365	32.0369	20.4926	39.8445
FG3G29650	-0.956487	10.9968	0.00161353	0.0157186	1215.81	1344.86	1608.5	2392.8	2233.06	3464.75
FG2G23930	1.22287	5.66136	0.00161778	0.0157475	30.1506	76.0347	105.853	30.791	29.2078	30.7889
FG4G06950	0.904109	5.71486	0.00162357	0.0157915	83.4036	60.6805	60.595	33.8167	39.2578	36.3128
FG4G01760	1.57067	2.90756	0.00162666	0.0158076	20.8313	6.94092	4.98686	4.44957	3.69024	2.89778
FG3G17430	0.878907	6.93779	0.00162777	0.0158076	165.868	174.68	135.304	79.5583	86.9953	92.1857
FG1G22440	1.7511	0.984589	0.00163437	0.0158592	4.07229	1.78781	2.44638	0.533948	1.09922	0.815002
FG1G45700	1.0043	4.62657	0.00164601	0.0159503	27.1747	30.0773	41.024	19.6671	14.9965	14.3078
FG2G25290	1.03835	9.34498	0.00164634	0.0159503	524.307	1067.54	1031.81	399.126	495.591	382.598
FG2G30970	1.13946	6.02026	0.00165695	0.0160389	116.452	71.5125	79.1311	20.913	49.0723	51.2545
FG2G17600	-0.949777	5.43007	0.00165808	0.0160389	24.5121	32.7065	30.6739	61.582	42.9481	65.2001
FG4G18500	-0.870639	7.22128	0.0016646	0.0160811	94.9157	102.957	118.273	193.289	181.293	203.479
FG3G31280	-1.557	1.64328	0.00166504	0.0160811	1.95783	0.94649	1.50547	3.20369	4.0043	5.97668
FG2G32100	-1.10278	3.6944	0.00167171	0.0161329	7.36145	7.25642	9.69144	19.4001	17.352	15.485
FG3G35000	2.17432	-0.030073	0.00168295	0.0162288	1.64458	1.89298	0.470458	0.0889913	0.235547	0.543334
FG4G08880	-1.15279	3.28561	0.00168788	0.0162636	5.3253	5.88927	6.58642	11.7469	15.232	12.5872
FG2G33890	1.06593	4.42817	0.00169032	0.0162744	26.3916	24.7139	35.6607	10.9459	18.2156	12.225
FG3G23960	0.90948	6.02989	0.00169318	0.0162893	102.904	73.09	79.1311	51.526	45.382	38.939
FG1G46740	1.69602	1.35135	0.00169472	0.0162914	4.93374	4.10145	1.88183	1.60184	0.942188	0.815002
FG3G01090	1.61786	2.05654	0.00169708	0.0163014	9.31928	4.52212	4.14003	2.49176	2.35547	0.996113
FG3G22420	-1.05972	8.50553	0.00170021	0.0163093	173.151	171.735	361.688	433.833	519.617	519.428
FG4G18560	2.19489	1.94347	0.00170053	0.0163093	9.16265	0.525828	8.28007	1.24588	0.863672	1.81111
FG3G33350	-1.99718	0.366347	0.00170713	0.0163599	0.156627	0.525828	0.658642	1.42386	0.942188	2.98834
FG1G33280	-2.09813	0.746871	0.00171754	0.0164469	0.783133	0.210331	0.658642	1.33487	1.0207	4.98056
FG4G04120	-0.996853	7.53728	0.00172807	0.0165349	128.669	106.638	136.339	204.235	351.279	186.183
FG1G43600	0.882499	7.52903	0.00173023	0.0165428	259.295	243.248	215.282	109.103	140.7	139.546
FG2G01460	1.52754	3.2242	0.00173365	0.0165627	22.7892	5.88927	12.0437	3.73764	4.78945	5.61445
FG3G19900	-0.91026	5.71889	0.00174283	0.0166376	35.7892	33.7581	39.8008	63.0059	85.268	57.2312
FG4G17680	-1.11619	7.00044	0.00175113	0.0167039	123.03	73.3004	45.7285	206.371	145.489	173.143
FG4G30710	1.18937	6.70604	0.00175582	0.0167357	108.386	82.2394	244.168	68.5233	58.1016	64.0229
FG2G34050	1.58062	3.72021	0.00176351	0.0167961	24.1205	4.83761	29.4507	8.27619	4.47539	6.79168
FG1G19640	1.22251	6.75138	0.00176857	0.0168313	260.862	96.1213	94.6562	56.0645	74.1188	63.389
FG4G21470	1.34161	5.18548	0.00178059	0.0169327	20.2831	47.64	88.0698	19.1331	23.1621	19.1978
FG3G02840	1.94024	2.34047	0.00178239	0.0169369	13.3916	7.57192	2.2582	0.889913	3.84727	1.26778
FG1G18660	-0.904988	7.29072	0.00179858	0.0170776	111.753	96.2264	118.65	168.817	253.763	189.08
FG1G02560	-0.993053	4.58573	0.0018067	0.0171414	19.6566	13.7767	14.3019	28.8332	38.7867	27.5289
FG4G18310	-1.11392	4.2463	0.00182895	0.0173393	12.4518	11.6734	11.4792	23.4047	36.2742	17.3867
FG2G40290	1.72808	0.768285	0.0018373	0.0173977	3.05422	2.31364	1.69365	0.622939	1.0207	0.452779
FG2G39460	-0.996918	5.70319	0.00183792	0.0173977	26.9398	45.9573	31.1443	53.3948	66.3457	87.7485
FG1G37820	1.2134	3.88854	0.00184144	0.0174177	22.1627	11.9889	27.1925	8.81014	10.207	7.42557
FG1G50550	-1.67572	0.90644	0.00184438	0.0174247	1.25301	0.630993	0.470458	3.02571	2.27695	2.445
FG2G31360	1.39786	2.74388	0.001845	0.0174247	13.9398	9.04423	5.36322	3.1147	3.92578	3.71278
FG1G15610	-0.921671	10.1118	0.00185026	0.0174479	689.548	728.061	875.805	1298.92	1237.33	1808.22
FG1G13700	-1.1592	4.56423	0.00185028	0.0174479	13.6265	13.356	16.5601	25.1845	21.4348	50.7112
FG1G39870	-1.28174	2.92666	0.00185543	0.0174832	4.07229	2.83947	6.02187	10.59	9.10781	11.8628
FG2G38930	2.13112	2.93931	0.00185792	0.0174857	1.48795	23.8726	11.6674	4.18259	1.25625	2.98834
FG1G35800	1.365	7.52975	0.00185853	0.0174857	495.253	164.479	138.032	92.551	134.497	82.6774
FG4G12700	1.48286	1.7067	0.00186913	0.0175721	6.34338	3.99629	3.29321	1.42386	1.72734	1.72056
FG3G15650	1.20289	2.93593	0.00187559	0.0175872	9.55422	11.3579	10.4442	3.73764	4.16133	5.70501
FG2G36080	1.65801	1.55948	0.00187616	0.0175872	6.65663	2.41881	3.48139	1.42386	0.942188	1.63
FG4G34030	-0.864282	5.65265	0.00187794	0.0175872	39.0783	33.4426	34.0612	59.8912	73.8047	60.4007
FG1G32410	1.95732	2.39123	0.00187832	0.0175872	2.03615	7.99258	14.396	2.40277	0.706641	3.16945
FG2G25100	-1.2842	2.96225	0.00187852	0.0175872	2.74096	4.83761	5.73959	12.1918	10.9137	9.23668
FG2G39480	0.892734	5.73759	0.00187926	0.0175872	86.3012	62.1528	58.9014	36.1305	36.1957	39.3917
FG3G09420	-0.985948	7.20833	0.0018832	0.0176107	97.4217	77.8225	122.037	157.337	265.147	166.351
FG3G22580	-1.25496	3.09711	0.00188725	0.0176179	4.77711	5.15311	4.89277	9.34409	9.42188	16.6623
FG4G18010	-1.35946	2.54707	0.00188793	0.0176179	2.58434	2.20848	4.70458	7.56426	9.42188	7.42557
FG1G28620	-1.14806	4.4648	0.00188824	0.0176179	19.8916	12.3044	8.56234	28.1213	24.968	37.4901
FG1G19820	2.0518	4.08328	0.00189625	0.0176655	63.9036	11.463	5.45732	4.18259	10.7566	4.52779
FG2G41620	-1.51401	3.87833	0.00189682	0.0176655	12.1386	7.46675	2.91684	31.5029	12.8766	20.1939
FG2G19630	2.59193	3.82633	0.00189762	0.0176655	41.1928	7.15125	23.617	10.679	0.706641	0.543334
FG1G19470	1.73488	0.680155	0.00190658	0.0177355	1.80121	2.52397	2.35229	0.355965	0.628125	0.996113
FG1G50150	1.03179	4.97856	0.0019151	0.0178014	40.0964	57.7359	28.6039	21.1799	17.2734	23.3634
FG1G19480	-1.07018	4.76511	0.00191806	0.0178155	16.2892	19.2453	16.7483	31.5919	24.3398	53.8807
FG1G32350	1.55207	1.29663	0.00192042	0.0178241	2.42771	4.62728	3.29321	1.15689	1.41328	0.905557
FG2G06180	1.421	5.34376	0.00192714	0.0178569	35.9458	26.9224	113.851	21.1799	25.6746	19.1073
FG4G00420	1.36025	5.67664	0.0019276	0.0178569	135.404	31.5497	52.9736	32.3928	23.7117	29.6117
FG1G15530	-0.953511	6.49884	0.00192829	0.0178569	58.2651	61.2063	64.9232	110.349	85.3465	161.461
FG3G12120	1.98752	0.250187	0.001936	0.0179149	1.09639	1.89298	1.97592	0.889913	0.0785156	0.271667
FG2G28090	-1.77607	2.7072	0.00194283	0.0179639	5.8735	1.78781	0.846825	15.0395	5.49609	8.96502
FG1G36560	-1.58805	1.39634	0.00194457	0.0179639	0.626506	1.36715	1.69365	3.29268	3.29766	4.43723
FG2G14220	-1.26525	3.1922	0.00194568	0.0179639	6.34338	3.15497	6.21005	9.96703	13.5832	14.3984
FG1G16290	-1.02159	5.04203	0.00194711	0.0179639	19.4217	24.2932	21.1706	62.116	32.1129	37.4901
FG3G26220	-0.962655	10.548	0.00194859	0.0179642	895.982	991.395	1158.36	1660.76	1605.96	2669.13
FG2G38850	-1.18412	3.29706	0.0019557	0.0180058	5.09036	6.0996	6.49232	11.9248	17.4305	10.7761
FG3G07970	-0.946582	4.5658	0.00195601	0.0180058	15.2711	17.5626	15.3369	28.5662	29.1293	35.1356
FG2G33300	2.16977	-0.168495	0.00196268	0.0180537	1.87952	1.05166	0.56455	0	0.471094	0.271667
FG1G31730	-1.10476	3.69874	0.00196742	0.0180839	6.42169	7.99258	9.97372	18.5102	14.9965	18.9261
FG2G25200	1.1163	3.6897	0.00197069	0.0181005	21.6928	13.0405	17.501	7.47527	8.47969	8.15002
FG2G21720	-2.26327	-0.270157	0.00197277	0.0181062	0.156627	0.210331	0.282275	0.266974	1.57031	1.35834
FG2G24900	-1.32012	5.141	0.00198115	0.0181696	8.30121	23.5571	28.4157	40.4911	71.7633	38.0334
FG3G03260	1.192	4.30843	0.00198752	0.0182146	42.8374	17.5626	21.4529	10.8569	11.0707	13.9456
FG1G13320	-1.63618	1.15617	0.00200055	0.0183203	1.72289	0.525828	0.658642	3.38167	1.96289	3.98445
FG1G30970	1.52579	3.08599	0.00202773	0.0185556	21.4578	5.46861	9.97372	5.33948	4.31836	3.16945
FG1G30990	-2.23486	1.30605	0.00203718	0.0186282	1.56627	0.210331	0.56455	3.64865	0.785156	6.97279
FG1G42530	-1.91358	0.939859	0.00204035	0.0186434	0.156627	0.420662	1.59956	2.31377	3.61172	2.26389
FG2G18510	2.15756	2.0993	0.00204608	0.018682	0.704819	9.78039	9.97372	1.69084	2.11992	0.724446
FG4G06660	1.5968	1.65415	0.00206345	0.0188262	7.59639	2.41881	3.29321	1.0679	1.96289	1.35834
FG2G39050	2.51123	1.26038	0.00206561	0.0188262	8.30121	1.15682	1.69365	1.42386	0.0785156	0.452779
FG1G36680	-0.94385	4.66881	0.00206645	0.0188262	15.9759	17.8781	17.9715	26.7864	33.0551	39.8445
FG2G32510	2.13543	1.89422	0.00206796	0.0188262	13.4699	2.20848	1.41137	0.978905	1.80586	1.08667
FG2G07410	0.852542	6.21768	0.00207409	0.0188681	107.368	86.7615	92.5862	50.7251	60.143	47.904
FG2G40490	1.18419	6.31088	0.00207972	0.0188941	87.5542	173.418	69.2515	70.3032	35.4106	39.5729
FG2G17910	0.963601	5.81483	0.00208	0.0188941	79.4097	83.1859	60.0305	25.2735	44.8324	44.0101
FG1G53190	0.839261	8.15698	0.00208728	0.0189463	366.819	353.882	377.213	200.764	219.53	193.336
FG1G24100	0.95058	8.06993	0.00209991	0.019047	301.428	389.954	370.533	132.864	168.181	248.394
FG1G45920	-0.918016	8.53674	0.00210587	0.0190871	273.783	230.102	266.844	345.642	546.94	563.8
FG2G23130	1.26736	2.49731	0.00211077	0.0191175	7.6747	8.62357	6.96278	2.66974	2.90508	4.07501
FG1G10610	-0.982074	4.29457	0.00212373	0.0192208	14.8012	10.4114	13.9256	23.1377	26.6953	27.6195
FG1G25740	1.03742	5.55048	0.00212715	0.0192376	72.6747	43.223	72.4506	39.8681	31.7988	20.1034
FG3G25090	1.17024	5.24803	0.00213698	0.0193124	50.2771	25.6604	81.2011	25.0066	24.8895	19.9223
FG2G41780	0.842875	7.36121	0.00214418	0.0193571	196.096	234.098	202.579	112.396	118.559	121.797
FG4G35400	-1.70591	3.25384	0.00214506	0.0193571	9.55422	1.68265	1.78774	10.145	20.4141	12.3156
FG2G07060	0.952406	7.15419	0.00214842	0.0193635	261.488	165.531	135.68	104.476	90.3715	95.9891
FG4G28160	-0.853886	6.15935	0.00214889	0.0193635	42.994	53.3189	56.0786	83.9188	90.293	101.151
FG3G14680	1.55311	1.61473	0.00216177	0.0194654	3.21084	5.99443	3.85776	1.15689	1.09922	2.17334
FG3G20870	-0.849278	5.84205	0.00217927	0.0196087	40.488	37.4389	44.5054	63.9848	78.7512	77.8779
FG2G14640	-0.894441	10.2003	0.0021837	0.0196343	813.91	764.764	890.013	1422.88	1291.35	1874.87
FG1G53140	1.05594	7.80373	0.00219398	0.0197124	307.536	164.9	432.069	137.492	152.948	144.617
FG3G31340	-1.54047	1.73535	0.00221526	0.0198891	1.95783	1.99814	0.846825	3.55965	4.16133	6.3389
FG2G41740	1.36804	2.60345	0.00222491	0.0199613	8.8494	11.8837	4.89277	3.55965	2.90508	3.44112
FG3G07030	0.838698	6.30467	0.00222861	0.01998	86.3012	107.689	109.617	59.6242	53.2336	56.869
FG1G27010	1.60591	0.842494	0.00223708	0.0200376	2.3494	1.89298	3.10502	0.622939	0.863672	0.905557
FG3G22610	-0.961876	4.28269	0.00223828	0.0200376	11.8253	12.8302	14.5842	23.2267	26.3027	26.8951
FG1G46630	0.962317	8.12398	0.00224914	0.0201203	507.705	318.231	279.452	193.2	218.195	155.937
FG1G15580	-1.09584	4.29993	0.00225587	0.0201659	12.3735	7.57192	17.3129	23.7607	27.4805	28.5251
FG4G11560	0.858419	6.20828	0.00226037	0.0201915	75.6506	107.058	102.654	56.5985	51.1137	49.6245
FG2G28930	-1.12281	4.43948	0.00227616	0.0203179	10.4157	13.5664	16.6542	43.2498	21.5918	23.635
FG1G53210	1.53004	1.81342	0.00228437	0.0203706	7.20482	2.62914	4.98686	1.86882	1.72734	1.53945
FG2G01620	-1.48866	2.70677	0.00228636	0.0203706	4.62048	3.26013	2.07002	12.7258	4.71094	10.6856
FG4G33300	0.970929	4.68796	0.00228699	0.0203706	42.2109	30.498	28.9802	21.5359	15.7031	14.67
FG1G01160	1.42481	5.88665	0.00230169	0.0204867	40.0181	154.173	63.9823	20.735	25.125	50.2584
FG2G41200	2.75725	0.506899	0.00234838	0.0208873	0.0783133	2.62914	4.04594	0.355965	0.0785156	0.543334
FG3G14570	-0.900018	5.9901	0.00238624	0.0212087	39.6265	37.3338	55.7023	68.5233	82.991	96.0796
FG4G06120	1.4802	3.79687	0.0023899	0.021226	8.22289	37.5441	15.1488	8.89913	6.98789	5.88612
FG4G07340	-0.929114	10.8504	0.0023917	0.0212268	1147.21	1174.91	1492.01	2172.46	1947.19	3142.92
FG1G04250	0.8711	6.18152	0.00242969	0.0215441	116.922	85.0789	78.8488	46.9874	56.7668	49.8056
FG3G05310	1.10459	3.92949	0.00243094	0.0215441	27.488	17.0368	17.1247	7.65326	10.5211	10.5045
FG1G07450	0.893362	6.21611	0.0024329	0.0215461	107.837	110.424	71.0392	55.9756	43.7332	56.054
FG3G00660	1.52608	2.01684	0.00245437	0.021707	10.1024	3.3653	3.66957	2.22478	2.27695	1.44889
FG4G10080	0.996134	4.31651	0.00245458	0.021707	22.3976	29.4463	27.1925	12.9037	16.4098	10.2328
FG1G23130	1.64223	1.17828	0.00246096	0.0217479	3.05422	2.62914	3.85776	1.15689	1.4918	0.362223
FG2G01450	1.76307	3.49789	0.00248129	0.0219118	26.9398	3.68079	20.7943	2.31377	8.63672	4.16556
FG4G34400	1.10088	4.84136	0.00249651	0.0220306	20.0482	42.8024	53.9145	16.7304	19.7074	17.93
FG1G00740	1.4209	1.40111	0.00249866	0.0220338	4.38554	3.68079	2.72866	1.33487	1.41328	1.26778
FG2G19360	2.32676	1.20243	0.00250969	0.0221006	0.23494	3.68079	6.96278	0.622939	0.785156	0.724446
FG3G30050	-0.886695	8.24565	0.00250981	0.0221006	203.849	173.102	261.857	330.158	453.192	397.811
FG2G28880	-1.11121	3.39109	0.00252178	0.0221808	4.93374	6.94092	7.71552	13.7047	13.3477	15.2134
FG4G19270	0.919107	4.53588	0.00252251	0.0221808	27.0181	31.129	32.2734	17.7983	15.232	14.7606
FG4G09420	-1.59311	1.82178	0.00254018	0.0223202	1.80121	0.420662	2.72866	5.96242	3.37617	5.79557
FG2G30100	1.60483	2.26856	0.00254196	0.0223202	12.9217	2.62914	5.26913	2.49176	1.57031	2.80723
FG1G44440	-0.969946	5.69961	0.00254873	0.0223637	35.241	24.0829	45.6345	53.6618	67.2094	84.8507
FG2G30870	-0.961475	5.7466	0.00256582	0.0224978	28.1928	36.9131	43.8467	48.6783	74.6684	88.7446
FG3G01300	1.63653	1.52698	0.0025834	0.0226358	5.71687	4.41695	2.16411	1.24588	0.549609	2.17334
FG4G17760	-1.25504	4.17206	0.00258581	0.0226409	5.3253	16.3007	10.0678	22.9598	20.3356	32.1473
FG4G29010	1.03226	5.40584	0.00259022	0.0226635	32.8916	64.6768	72.7329	29.5451	31.7203	21.9145
FG2G01270	-1.69102	0.624465	0.00259423	0.0226826	0.626506	0.420662	0.846825	2.49176	2.27695	1.44889
FG1G37190	0.875259	5.68303	0.00260793	0.0227733	56.0723	71.6177	71.2274	40.4021	39.8074	28.1628
FG1G31310	-0.81963	6.00476	0.00260829	0.0227733	45.735	43.223	49.9627	78.0454	84.9539	82.2246
FG2G40510	-1.69572	1.38374	0.00262036	0.0228619	0.46988	1.57748	1.41137	1.69084	3.37617	6.06723
FG3G28130	1.81639	0.101495	0.00262213	0.0228619	1.09639	1.68265	1.50547	0.0889913	0.628125	0.452779
FG3G15320	1.02217	6.91044	0.00262612	0.0228805	222.41	152.385	108.111	95.3097	87.859	54.6051
FG2G41440	1.63417	1.01414	0.00263241	0.0229192	2.66265	3.0498	2.72866	0.444957	0.549609	1.72056
FG4G24330	-0.938665	4.67926	0.00263506	0.0229261	22.241	14.0922	15.9015	32.4818	36.5883	31.2417
FG4G00510	-1.15337	9.84347	0.00264748	0.023018	260.392	578.095	870.818	1425.2	1159.2	1217.52
FG1G47520	1.9392	4.81116	0.00265176	0.0230275	14.5663	67.5163	50.9977	2.58075	26.6953	5.34279
FG4G33780	-0.840679	7.13992	0.00265229	0.0230275	106.349	102.536	93.9035	158.672	210.736	172.871
FG1G06050	1.85961	2.33992	0.00267742	0.0232293	2.27108	9.67523	11.291	2.40277	0.549609	3.44112
FG1G47030	1.21	2.82958	0.0026853	0.0232814	7.98795	10.5166	10.6324	4.80553	2.98359	4.79945
FG1G49690	-0.842585	10.4798	0.00268903	0.0232974	991.055	973.517	1102.47	1756.87	1707.4	2035.78
FG4G27150	1.43863	6.28423	0.00269467	0.0233015	227.265	53.5292	59.8423	29.7231	68.3086	27.6195
FG3G33040	-0.993226	4.63875	0.0026949	0.0233015	19.5783	10.9372	19.0065	27.3203	38.4727	32.9623
FG3G00210	1.63072	0.916947	0.00269515	0.0233015	2.9759	1.78781	3.01093	1.24588	0.628125	0.63389
FG1G31570	0.971137	4.61144	0.00270785	0.0233949	28.5843	38.3854	29.5448	20.201	12.0914	16.9339
FG3G04910	1.27068	3.44589	0.00272324	0.0234971	11.0422	11.5682	22.9584	6.1404	8.16563	4.52779
FG4G11730	1.79499	0.278646	0.00272348	0.0234971	1.87952	1.47232	1.50547	0.355965	0.314063	0.724446
FG2G17570	-1.35738	1.65622	0.00272839	0.0235231	1.72289	1.26199	1.97592	3.91562	4.63242	4.25612
FG1G43870	0.903712	9.55688	0.00273919	0.0235998	1216.83	976.462	751.04	515.794	602.293	455.676
FG2G33310	1.62893	1.61537	0.00274851	0.0236636	5.48193	4.73245	2.91684	0.444957	2.74805	0.996113
FG3G24200	-0.839291	8.14146	0.00275869	0.0237347	201.657	182.357	222.997	323.039	349.238	413.84
FG4G14030	-0.905721	5.36721	0.00276521	0.0237743	22.3193	25.7655	37.7308	50.3691	56.2957	54.0618
FG2G35040	2.01784	4.22512	0.00277246	0.02382	75.4157	6.62543	6.7746	7.38628	7.93008	6.61057
FG2G40400	-0.870942	6.26679	0.00278179	0.0238836	49.0241	50.4794	63.4178	78.4904	97.5949	121.888
FG1G06320	-1.38408	1.92872	0.00278817	0.0239218	2.19277	2.10331	1.69365	3.55965	7.22344	4.89001
FG4G25760	1.13571	3.04768	0.00280839	0.0240781	10.1024	12.725	10.6324	5.96242	4.71094	4.52779
FG2G22050	-1.64196	1.23512	0.00281028	0.0240781	0.23494	1.26199	1.69365	2.84772	3.29766	3.71278
FG4G22250	0.959102	5.64811	0.00281842	0.0241311	47.9277	87.9184	62.2887	38.6222	25.0465	38.2145
FG1G52310	-1.694	1.10423	0.002844	0.0243333	1.87952	0.630993	0.188183	2.58075	2.90508	3.53167
FG2G29370	-1.91887	2.76184	0.00284749	0.0243464	6.10844	0.94649	1.1291	15.3955	3.37617	12.5872
FG1G19220	-0.906039	9.7332	0.00285756	0.0244003	567.066	550.331	659.112	950.517	914.707	1463.83
FG2G24920	-1.47239	2.29482	0.00285775	0.0244003	3.5241	1.36715	2.54047	7.56426	4.08281	9.23668
FG4G05250	-0.862416	9.90027	0.00286046	0.0244066	608.572	623.106	802.508	1175.49	1103.3	1419.55
FG3G13100	1.55921	0.670229	0.00287844	0.0245431	2.03615	2.10331	2.2582	0.800922	0.628125	0.724446
FG1G09970	-0.833183	10.1024	0.00289513	0.0246636	745.934	773.913	851.059	1369.4	1304.62	1550.04
FG4G33340	-0.835516	5.7796	0.00289655	0.0246636	31.9518	42.592	43.4703	66.4765	73.0195	70.9957
FG1G20140	-1.09807	3.95525	0.00290312	0.0247025	9.55422	9.35973	10.3501	21.3579	13.6617	27.7101
FG4G09610	-1.21453	2.53943	0.00290625	0.0247121	3.13253	3.26013	3.76367	8.63216	8.79375	6.15779
FG2G02540	1.9031	-0.00188587	0.00294401	0.025016	1.87952	1.36715	0.658642	0.0889913	0.392578	0.543334
FG2G41410	1.13534	4.25877	0.00298116	0.0253143	22.0843	40.3836	15.9015	12.0138	12.641	10.9572
FG1G53350	-1.25079	2.51601	0.0029889	0.0253626	3.68072	3.57563	2.54047	7.11931	9.89297	6.3389
FG4G27180	1.0316	5.046	0.00299583	0.025404	64.4518	28.8153	39.048	21.5359	25.282	17.93
FG4G32240	-0.820724	6.34049	0.00300225	0.025441	57.6386	59.103	58.6191	96.3776	122.327	91.0085
FG4G18300	1.14267	5.13344	0.00300458	0.0254433	77.4518	26.1862	40.4594	21.8029	17.9016	25.6273
FG2G10720	-0.927802	10.4656	0.00300903	0.0254636	898.488	898.534	1125.71	1608.16	1457.41	2494.63
FG3G35670	-1.12555	3.31328	0.00301945	0.0255343	5.3253	5.15311	7.9037	12.2808	11.9344	15.9378
FG2G18200	1.4448	2.79324	0.00302202	0.0255385	5.16868	16.7213	7.99779	2.75873	4.08281	4.07501
FG4G00280	-1.94058	0.881638	0.00303016	0.0255899	0.783133	0	1.22319	1.86882	1.80586	4.25612
FG1G02880	0.854709	9.72736	0.00303732	0.0256329	1211.9	1102.45	960.017	607.099	684.185	519.337
FG1G13360	1.41883	1.77352	0.00305894	0.0257977	3.99398	5.57377	4.70458	1.24588	2.66953	1.35834
FG1G17770	-1.83181	0.776703	0.00306414	0.0258239	0.704819	0.630993	0.658642	4.62755	0.785156	1.81111
FG3G31410	1.60035	1.15871	0.00307729	0.0259171	3.91566	4.10145	1.31728	0.533948	1.33477	1.17722
FG3G32750	-1.08684	3.22778	0.00307966	0.0259195	5.79518	5.99443	5.83368	10.59	14.4469	12.4061
FG3G31560	1.11194	9.92549	0.00310215	0.0260909	805.139	1721.24	1462.18	918.836	413.62	512.908
FG3G10030	1.36248	7.97801	0.00311044	0.0261429	714.139	171.315	202.768	133.576	123.976	165.717
FG2G07970	0.965659	5.34074	0.00311357	0.0261515	33.753	74.983	51.5622	27.8543	27.2449	26.8951
FG1G36360	0.934	6.08718	0.00311914	0.0261716	102.982	74.7727	89.293	56.1535	29.993	53.6995
FG1G20540	1.56224	7.63854	0.00312019	0.0261716	660.651	124.2	107.264	82.673	152.399	67.0112
FG4G21060	-1.45883	1.33267	0.00312284	0.026176	0.783133	1.36715	1.59956	2.84772	3.61172	3.80334
FG1G04120	-1.0747	3.50086	0.00312885	0.0261955	7.04819	8.72874	5.73959	15.3955	13.3477	16.5717
FG1G27250	-0.862963	6.15382	0.0031294	0.0261955	38.8434	51.9518	60.4068	81.4271	87.5449	105.95
FG1G33340	-0.949971	7.78646	0.00314408	0.0263006	159.289	111.16	180.938	252.023	396.111	223.944
FG4G01700	-0.885791	7.14708	0.00315195	0.0263486	113.319	70.9867	113.851	157.426	203.591	190.076
FG4G00600	-0.939738	5.92943	0.00316273	0.0264059	41.1145	30.6032	53.1618	68.0784	67.3664	104.23
FG2G20910	1.38974	2.50535	0.00316307	0.0264059	9.94579	7.57192	6.39823	2.13579	4.94649	1.99223
FG1G08090	-0.910083	4.86276	0.00317337	0.026474	16.994	25.2397	18.0656	42.5379	38.8652	31.7851
FG2G39950	1.40025	1.47853	0.00318796	0.0265778	4.46386	4.20662	2.72866	1.33487	1.25625	1.72056
FG2G07020	-0.820277	6.62397	0.00319334	0.0266047	68.9157	65.4129	79.2252	116.312	138.266	122.522
FG2G00200	2.27561	0.0615214	0.0032007	0.0266481	2.81928	1.15682	0.282275	0.0889913	0.235547	0.543334
FG2G15510	-0.904724	5.64241	0.00320643	0.0266778	29.759	30.9187	43.2822	54.1067	83.6977	56.7784
FG4G19800	1.58649	1.19905	0.00321401	0.026695	2.11446	2.62914	4.89277	0.444957	1.0207	1.72056
FG2G01510	1.60109	5.09015	0.00321438	0.026695	11.9819	112.737	28.6039	12.1918	21.4348	16.8434
FG3G26550	-0.825496	8.09898	0.00321497	0.026695	207.139	168.685	217.164	325.975	330.629	394.37
FG3G14190	1.91917	-0.0781083	0.00322152	0.0267315	1.48795	1.26199	0.940917	0.0889913	0.157031	0.724446
FG2G07710	-0.868327	6.07296	0.00323292	0.0268081	37.6687	52.0569	52.8795	70.3922	103.327	86.4807
FG1G30300	1.02082	4.31093	0.0032382	0.0268339	19.5	34.4943	25.2166	16.2854	11.3848	11.3195
FG3G06810	1.49547	3.21392	0.00324348	0.0268596	26.8615	6.4151	6.86869	5.25049	5.73164	3.26001
FG3G35980	2.38976	3.39628	0.00325895	0.0269697	45.5783	3.78596	2.44638	3.02571	5.65313	1.17722
FG2G32260	-0.815303	7.17516	0.00327868	0.0271148	109.717	98.1194	105.947	162.498	181.999	207.735
FG2G21070	-2.42407	-0.349718	0.00329886	0.0272635	0.0783133	0	0.470458	1.0679	0.235547	1.81111
FG4G03070	0.854182	4.86316	0.00331052	0.0273416	35.006	40.4887	36.3194	22.5148	18.1371	21.19
FG2G27880	1.30505	4.91469	0.00331846	0.0273889	76.3554	28.0792	23.5229	16.9084	23.5547	11.3195
FG4G30100	-1.83358	0.0578128	0.00332382	0.0274005	0.23494	0.420662	0.470458	1.33487	1.33477	1.35834
FG3G13460	-0.864849	10.8292	0.00332429	0.0274005	1175.33	1294.69	1398.95	2123.16	2000.42	2922.41
FG2G26470	-1.20681	3.1533	0.0033353	0.0274729	7.04819	3.68079	4.98686	14.5056	13.2691	8.69335
FG1G34320	1.19863	5.62846	0.00334279	0.0275163	27.0181	99.0659	80.1661	37.0204	26.6953	26.08
FG3G20230	0.897118	8.38803	0.00335229	0.0275619	306.518	535.082	465.66	236.895	266.09	198.86
FG1G22430	1.68036	0.641281	0.00335278	0.0275619	2.81928	0.841324	2.63457	0.800922	0.785156	0.362223
FG2G27890	-1.16828	3.04955	0.00337511	0.027727	3.44578	5.99443	5.55141	9.52207	11.9344	12.1345
FG2G27540	-1.01277	7.79448	0.00337783	0.0277309	106.898	142.499	191.665	250.956	210.029	428.962
FG2G06820	1.66367	0.458335	0.00338254	0.0277512	1.40964	1.68265	2.44638	0.622939	0.471094	0.63389
FG2G09800	-1.34291	9.90383	0.003407	0.0279333	386.633	241.145	997.089	1450.2	1789.61	881.922
FG1G04570	0.854926	4.96991	0.00340992	0.027935	47.2229	36.3873	36.7898	22.0699	23.3191	21.19
FG4G16860	-1.17997	2.91093	0.00341172	0.027935	5.40362	3.78596	4.23412	7.47527	10.1285	12.9495
FG2G38430	-0.869045	6.95027	0.00341768	0.0279469	70.4819	86.6564	105.006	132.152	155.068	191.525
FG2G17380	-1.43984	2.52663	0.00341768	0.0279469	2.81928	1.05166	5.08095	6.67435	11.3848	6.3389
FG1G33620	-1.94166	1.99223	0.00344122	0.0281049	3.44578	0.315497	0.846825	10.323	2.43398	5.34279
FG2G21180	-0.942657	5.17739	0.00344156	0.0281049	16.5241	32.0755	25.4047	55.8866	40.9066	45.2779
FG2G32470	2.05414	0.224801	0.0034532	0.0281814	2.19277	1.78781	0.846825	0.889913	0	0.271667
FG4G20060	-1.4111	1.84028	0.00346357	0.0282474	0.939759	2.31364	2.35229	5.07251	4.39688	5.34279
FG3G20560	-0.902149	5.18598	0.00347329	0.028308	28.2711	17.6678	29.733	40.936	48.1301	52.5223
FG1G15420	-0.829911	9.9378	0.00349301	0.02845	608.259	717.965	792.064	1188.12	1186.69	1390.57
FG4G14170	-0.937658	5.08436	0.00350385	0.0285195	15.6627	25.1346	28.698	40.1351	40.4356	52.4318
FG1G00870	2.86588	-0.016837	0.00350857	0.0285392	0	3.15497	1.41137	0	0.314063	0.271667
FG1G26660	-1.1639	3.18781	0.00351595	0.0285604	3.75904	5.25828	7.52733	11.0349	13.6617	12.3156
FG3G15220	2.2602	4.18172	0.00351809	0.0285604	76.8253	4.20662	7.80961	3.20369	11.7773	3.53167
FG2G26990	1.23835	2.68369	0.00351812	0.0285604	9.63253	8.8339	7.9037	2.84772	2.90508	5.43334
FG2G19480	-1.43452	3.43351	0.00352888	0.028629	3.05422	10.9372	3.29321	15.5735	11.3063	19.6506
FG1G15600	-0.903229	6.96908	0.00353194	0.0286351	85.0482	86.9719	89.4812	154.578	113.612	220.956
FG1G09010	0.84715	8.0283	0.00354131	0.0286922	394.386	332.744	278.982	203.523	202.256	153.492
FG2G14990	-1.14975	6.86824	0.00355701	0.0287972	119.428	35.6511	62.1946	137.047	203.827	141.539
FG2G07680	0.850184	7.07812	0.00355955	0.0287972	171.584	194.661	154.593	93.1739	76.9453	118.809
FG2G34710	-0.839493	10.127	0.00356125	0.0287972	745.856	770.022	888.978	1337.81	1254.84	1710.69
FG2G27330	-1.32305	1.60489	0.0035785	0.0289143	1.33133	1.68265	1.88183	3.64865	4.16133	4.43723
FG1G25640	1.60824	1.43659	0.0035804	0.0289143	2.03615	3.89112	5.6455	0.355965	1.41328	1.99223
FG2G21060	0.834419	7.05479	0.0035859	0.0289398	158.819	163.743	187.901	90.9492	79.0653	116.274
FG1G15550	-0.837885	10.3662	0.00359781	0.029017	885.175	867.51	1087.98	1613.15	1522.42	1941.97
FG2G16650	-1.14125	4.12034	0.00360389	0.0290471	6.81325	10.832	14.5842	23.5827	31.0922	16.3
FG2G23640	0.91188	5.01248	0.00361799	0.0291237	40.3313	50.7949	34.7198	18.9552	19.3934	28.5251
FG2G02350	1.96403	0.28636	0.00361841	0.0291237	1.56627	0.420662	3.01093	0.266974	0.706641	0.271667
FG2G17880	-2.18534	0.12513	0.00362046	0.0291237	0.548193	0.105166	0.282275	2.66974	0.235547	1.63
FG2G26860	-1.05131	8.85666	0.003628	0.0291655	405.428	173.839	325.557	528.876	481.693	864.898
FG3G10200	0.877315	6.89061	0.00363745	0.0292224	114.181	148.809	197.404	87.2115	90.9996	72.354
FG4G03350	-0.843846	6.58119	0.00365474	0.0293357	62.8072	75.1933	67.1814	127.525	146.118	94.5402
FG2G36320	-0.973382	5.01836	0.00365629	0.0293357	13.8614	21.0331	30.3916	38.1773	45.6176	44.2817
FG2G32680	1.15633	4.25987	0.00366348	0.0293547	16.2108	42.4869	20.1356	12.3698	9.81446	13.1306
FG4G17230	1.05423	6.08185	0.00366636	0.0293547	149.735	67.3059	56.455	44.3177	47.5805	39.8445
FG1G07480	-0.849637	5.27678	0.00366779	0.0293547	23.494	30.0773	29.0743	50.7251	41.2992	56.869
FG4G21960	1.73434	0.357002	0.00366815	0.0293547	1.1747	2.83947	1.22319	0.800922	0.549609	0.181111
FG4G18120	-1.73258	0.390769	0.0036715	0.0293625	0.626506	0.630993	0.282275	1.15689	1.96289	2.08278
FG3G32310	1.13548	3.0754	0.00368379	0.0294417	10.3374	13.1457	10.6324	6.1404	3.76875	5.61445
FG4G17140	1.32718	2.43767	0.00368758	0.0294531	9.24097	8.09774	5.17504	3.38167	1.80586	3.80334
FG1G39530	1.29598	1.67218	0.00370998	0.0296128	4.22892	4.62728	4.04594	1.42386	1.72734	2.08278
FG3G01100	-1.96666	0.00879197	0.00371653	0.029646	0.548193	0.420662	0	2.13579	1.17773	0.63389
FG2G21630	1.57131	0.900031	0.00372097	0.0296528	1.33133	3.78596	2.63457	0.444957	0.942188	1.17722
FG4G17700	1.01747	8.59957	0.00372218	0.0296528	703.175	343.471	510.447	211.621	193.777	363.853
FG2G15750	0.869188	7.54349	0.00374351	0.0297914	190.145	295.831	236.829	148.705	141.328	105.588
FG3G27670	1.51038	2.27806	0.00374439	0.0297914	13.0783	3.78596	3.76367	2.22478	3.37617	1.63
FG2G03040	2.07939	-0.220227	0.00375243	0.0298362	1.64458	0.315497	1.31728	0.355965	0.392578	0
FG1G07100	-1.56704	1.24334	0.00375734	0.029856	1.33133	0.315497	1.59956	1.95781	3.14063	4.7089
FG1G21690	1.30002	1.86407	0.00377106	0.0299458	6.03012	3.47046	5.26913	2.13579	1.96289	1.90167
FG1G52980	1.00908	5.09958	0.00378632	0.0300477	39.8615	28.3947	68.4987	21.1799	23.3977	23.3634
FG1G25560	-0.864789	9.35558	0.00378979	0.0300559	371.205	476.295	545.449	755.092	1019.53	761.936
FG2G42550	0.940075	4.30426	0.00379935	0.0301124	23.3374	26.2914	27.6629	16.3744	10.5996	13.3117
FG1G16450	-0.874721	10.2268	0.00381248	0.0301972	746.717	810.405	979.776	1394.67	1271.17	1985.98
FG4G01780	1.19688	7.94351	0.00381637	0.0302086	598	158.905	270.608	144.789	123.741	179.753
FG1G09230	0.995317	8.82203	0.00382524	0.0302595	328.446	813.245	666.169	334.518	312.728	259.533
FG3G26020	-0.792911	5.80548	0.00383294	0.0303011	38.6084	38.8061	44.9758	64.6967	73.6477	73.7124
FG4G13790	-0.93502	9.77566	0.0038354	0.0303011	491.337	580.934	733.445	968.938	889.033	1594.41
FG3G06330	-0.824066	8.59031	0.0038452	0.0303423	251.699	280.056	302.599	485.626	580.231	411.214
FG1G37460	1.27667	2.29619	0.00384552	0.0303423	4.38554	8.72874	7.15097	2.49176	2.74805	3.07889
FG3G23870	0.815979	6.40432	0.00386563	0.0304816	123.892	103.483	96.0676	68.1674	64.9324	50.6207
FG1G26140	-0.834463	5.67093	0.0038757	0.0305415	29.5241	35.3356	44.5994	62.2049	72.2344	60.6723
FG2G19880	-1.57927	1.34359	0.00389002	0.0306179	2.19277	0.210331	1.03501	2.66974	4.0043	3.8939
FG3G35330	1.46575	2.58499	0.00389035	0.0306179	9.31928	3.0498	13.2669	1.77983	3.06211	4.43723
FG1G44170	0.921455	7.27876	0.00394975	0.0310243	139.554	229.156	240.498	130.194	110.786	80.5946
FG2G02240	-0.844868	4.9168	0.00394996	0.0310243	24.8253	18.9298	20.6061	35.8635	37.1379	42.7423
FG3G29340	-2.02927	1.33623	0.00395112	0.0310243	1.80121	0.525828	0.376367	7.11931	0.785156	3.44112
FG2G34480	0.881499	7.05499	0.00395201	0.0310243	118.801	226.001	171.811	91.5721	90.6071	98.1624
FG1G44260	1.8678	6.00585	0.00395616	0.0310372	195	78.3483	28.3216	12.3698	62.2629	7.9689
FG4G02970	1.31317	1.3911	0.00396283	0.0310698	3.75904	3.26013	3.48139	1.42386	1.25625	1.53945
FG1G32730	1.2101	2.5386	0.00397446	0.0311293	9.31928	7.04609	7.24506	4.44957	2.5125	3.26001
FG2G28910	-1.59506	1.09469	0.00397545	0.0311293	0.783133	1.68265	0.470458	4.00461	1.4918	3.35056
FG2G10820	-0.835134	10.3508	0.00400453	0.0313372	864.344	911.68	1037.93	1596.95	1419.96	2003.27
FG4G12710	1.51366	7.82595	0.00403725	0.0315732	761.44	137.346	108.488	84.0078	155.932	112.832
FG1G08770	0.88029	6.97919	0.00403979	0.0315732	176.518	188.036	125.33	71.905	81.5778	112.651
FG2G23880	1.31015	2.37541	0.00405428	0.0316664	7.6747	5.88927	7.9037	1.95781	4.47539	2.17334
FG4G22080	-1.23094	2.33096	0.00406777	0.0317348	3.05422	2.20848	3.3873	6.49637	5.41758	8.51224
FG3G29640	-0.871176	10.6542	0.00406817	0.0317348	1004.37	1062.8	1350.12	1811.15	1786.7	2652.92
FG2G22450	-1.51126	3.50249	0.00407074	0.0317348	11.6687	3.78596	1.78774	10.234	25.5176	13.6739
FG2G04420	-0.897023	4.49306	0.00408233	0.0317983	17.3855	14.618	14.7724	23.8497	30.3856	32.9623
FG3G10050	1.36318	7.47794	0.00408402	0.0317983	524.856	111.265	133.14	90.0592	86.1317	122.884
FG3G23580	-0.83209	10.5852	0.00409407	0.0318565	1020.97	1066.9	1227.05	1831.44	1714.94	2355.08
FG1G27190	0.858189	4.872	0.00409985	0.0318814	35.241	32.2858	45.0699	19.0441	23.4762	19.56
FG2G16260	-1.31224	2.38964	0.0041383	0.0321602	3.83735	2.94463	1.88183	8.81014	4.71094	8.15002
FG2G08840	-0.878249	10.2696	0.0041482	0.0321993	786.657	785.692	1036.8	1505.91	1245.65	2044.48
FG4G18660	1.38481	3.7306	0.00414854	0.0321993	5.63856	31.3393	20.1356	9.16611	7.93008	4.7089
FG4G01410	-1.08017	4.02847	0.00415654	0.0322388	6.65663	10.7269	13.7374	20.201	17.8231	27.7101
FG1G17780	0.928774	4.92807	0.00415883	0.0322388	28.2711	53.3189	37.6367	22.2478	23.0836	17.2056
FG3G18500	-1.60401	0.832182	0.00416828	0.0322829	0.861446	0.630993	0.846825	1.24588	2.35547	3.62223
FG1G34440	1.29734	2.02373	0.00416974	0.0322829	4.85542	5.88927	5.92777	3.20369	1.4918	2.08278
FG3G15660	0.831634	4.75508	0.00419184	0.0324337	36.0241	34.5995	32.4616	18.5102	18.1371	21.2806
FG1G36700	1.43447	1.33122	0.00419825	0.032463	3.83735	3.15497	3.29321	0.800922	1.96289	0.996113
FG4G22480	-0.84227	8.02676	0.0042449	0.0328032	191.789	175.732	192.323	436.325	287.21	280.27
FG2G03030	1.93625	0.0456686	0.00425842	0.0328871	2.3494	0.630993	1.03501	0.711931	0.157031	0.181111
FG1G36480	-0.989382	3.78525	0.00427463	0.0329917	7.6747	7.99258	11.6674	18.4212	17.7445	18.1111
FG1G24800	-0.933903	6.1429	0.00429472	0.033115	30.0723	48.3761	66.8992	84.6308	107.959	84.9413
FG2G04050	0.761519	6.24902	0.00429595	0.033115	94.2109	98.9607	93.2448	57.2214	55.7461	55.9634
FG2G42680	0.843268	7.05488	0.00430034	0.0331281	171.819	144.077	195.711	72.7949	112.905	99.4302
FG3G07910	1.66095	5.61827	0.00431263	0.033195	175.97	24.1881	22.6761	18.0652	35.0965	17.2961
FG2G07190	1.2452	2.39527	0.00431438	0.033195	6.89157	9.78039	4.89277	2.66974	3.21914	3.16945
FG2G22280	1.51352	1.19054	0.00431829	0.0332044	4.22892	1.99814	3.10502	0.711931	1.0207	1.53945
FG2G32530	-1.09996	3.48709	0.00432581	0.0332416	4.77711	7.36159	8.93871	12.0138	16.3313	16.7528
FG3G08310	0.880135	7.78453	0.00432974	0.0332511	348.024	245.667	262.798	164.723	189.223	111.384
FG3G23820	0.857065	4.6825	0.00434803	0.0333708	27.9578	38.1751	32.5557	19.7561	17.7445	16.9339
FG1G11610	0.970713	4.33737	0.00436657	0.0334861	22.3976	33.4426	23.8993	14.4166	16.4098	9.78002
FG4G18530	1.74503	1.81932	0.00437097	0.0334861	10.8855	3.0498	1.41137	1.15689	1.96289	1.44889
FG2G03780	-0.856443	6.43366	0.00437117	0.0334861	74.9458	46.0625	63.0414	91.0381	109.922	132.483
FG4G00660	1.42956	1.90679	0.00437441	0.0334902	8.37952	5.15311	2.07002	1.51285	2.27695	1.99223
FG1G15170	0.818416	6.45229	0.00438076	0.0335181	136.108	104.009	94.468	67.1885	68.3086	54.2429
FG1G28380	-0.804067	9.72845	0.00440112	0.033653	607.476	572.521	673.132	1022.33	1007.75	1205.57
FG3G28280	0.856917	10.1293	0.00440638	0.0336725	1662.67	1318.99	1347.3	589.657	867.048	933.448
FG2G04320	1.06225	3.6435	0.00442164	0.0337683	17.9337	20.9279	11.1969	7.56426	7.69453	8.69335
FG4G22240	0.904992	6.29158	0.00442684	0.0337871	73.8494	139.134	92.8685	66.5655	43.6547	53.0657
FG4G08510	-1.29212	1.49448	0.00443662	0.0338409	1.40964	1.36715	1.78774	3.47066	3.76875	3.98445
FG4G14610	0.932489	5.01686	0.00444823	0.0339085	57.4819	39.4371	29.8271	22.6038	25.5176	18.2923
FG1G31370	0.807966	6.57662	0.00446067	0.0339661	131.253	117.68	114.886	70.3922	56.1387	81.319
FG3G19870	-0.873082	10.6417	0.00446128	0.0339661	1203.13	996.654	1185.08	1743.16	2769.17	1687.32
FG3G18620	2.2964	1.79725	0.00448032	0.0340901	13.1566	1.15682	1.88183	0.711931	2.27695	0.271667
FG2G03000	-1.44668	2.72997	0.00449465	0.0341781	2.03615	6.62543	1.78774	7.65326	6.12422	14.5795
FG1G18030	-1.01066	3.26832	0.00460232	0.0349754	5.79518	6.52026	6.49232	12.2808	12.484	13.1306
FG2G34220	0.857188	5.65052	0.00463959	0.035237	86.2229	54.2654	52.9736	31.325	39.7289	35.7695
FG1G28420	0.846775	8.681	0.00465471	0.0353032	388.356	590.399	603.316	251.668	334.791	293.129
FG3G36260	-1.63227	0.519612	0.00466132	0.0353032	0.626506	0.315497	0.846825	1.69084	2.5125	1.44889
FG3G20800	-1.78664	0.684221	0.00466141	0.0353032	0.156627	0.94649	0.846825	3.64865	0.942188	2.08278
FG3G29100	0.832287	5.73514	0.0046642	0.0353032	63.9819	74.7727	65.2996	46.6315	39.4934	28.4345
FG4G30860	0.899636	5.80091	0.00466457	0.0353032	47.6928	77.507	92.0216	42.5379	43.0266	30.7889
FG1G05750	-0.863431	5.24756	0.00466543	0.0353032	19.0301	32.7065	28.792	45.1186	49.7004	51.5262
FG4G32120	1.23301	4.10565	0.00469066	0.0354724	23.8855	10.0959	37.7308	10.59	9.42188	10.5045
FG2G34800	1.03787	3.35663	0.00470143	0.0355321	14.7229	14.9335	11.0087	7.65326	5.81016	6.3389
FG1G12160	-0.787616	9.68382	0.00472032	0.0356094	574.585	586.087	649.044	1016.46	1013.79	1093.73
FG4G07990	0.916871	7.7812	0.0047215	0.0356094	402.765	206.019	253.295	158.939	177.524	120.167
FG1G30910	-0.929844	4.47991	0.00472304	0.0356094	14.1747	14.3025	17.2188	23.8497	25.125	38.124
FG3G29850	0.959328	4.65869	0.00472317	0.0356094	23.259	46.2728	30.0152	15.3065	16.1742	19.6506
FG2G11800	0.927237	4.19825	0.00474179	0.035728	26.0783	22.0848	23.3347	13.9716	9.89297	13.7645
FG2G16580	-1.2246	2.80268	0.00474683	0.0357394	3.68072	3.0498	5.45732	6.49637	9.10781	12.9495
FG2G08830	-0.792988	9.32159	0.00474907	0.0357394	427.199	465.252	512.047	760.787	774.321	898.403
FG4G30190	0.794152	8.56218	0.00475409	0.0357418	487.03	514.259	436.491	313.872	279.437	235.807
FG4G33270	-1.5536	0.819697	0.00475517	0.0357418	0.46988	0.420662	1.50547	2.0468	2.66953	2.35445
FG4G07860	-1.30249	2.06958	0.00476913	0.0358249	2.81928	2.20848	1.88183	5.78444	3.61172	7.78779
FG4G02550	-1.1053	3.80679	0.00477901	0.0358774	11.5121	7.46675	7.24506	26.9644	13.3477	16.3
FG2G23890	1.53738	0.80872	0.00478351	0.0358842	2.66265	1.26199	3.10502	0.444957	0.706641	1.26778
FG4G32090	1.36296	1.94465	0.00478573	0.0358842	6.26506	5.7841	3.85776	1.69084	1.33477	3.16945
FG3G27780	-0.893981	11.8959	0.00480475	0.035996	2393.88	2378.53	3226.69	4452.59	6682.07	3729.99
FG1G03750	0.97121	3.80577	0.00480644	0.035996	18.3253	19.666	16.9365	10.768	9.97149	7.24446
FG2G29210	0.930349	4.39984	0.00481469	0.0360159	32.5783	29.0257	20.7943	11.9248	16.1742	15.1228
FG1G43710	0.836441	7.58538	0.004815	0.0360159	308.084	244.72	185.172	144.344	147.06	121.888
FG3G15370	-1.43726	6.35271	0.00481784	0.0360159	15.8193	66.8853	49.304	228.619	37.8445	90.9179
FG1G32720	0.974472	5.0262	0.00482165	0.0360226	25.0602	62.0477	41.9649	22.4258	21.3563	21.8239
FG2G40950	1.79266	-0.169176	0.00483966	0.0361354	1.33133	1.47232	0.56455	0.177983	0.235547	0.543334
FG1G30160	1.42785	2.22418	0.00486453	0.0362877	6.18675	8.41324	5.17504	1.0679	2.27695	3.98445
FG2G41570	0.887645	4.58178	0.00486594	0.0362877	38.8434	27.5534	26.1575	18.5992	15.075	16.3906
FG2G02400	1.53983	4.01865	0.00487481	0.0363217	50.0422	4.83761	16.466	8.27619	9.65742	6.61057
FG1G44770	1.20843	2.87723	0.00487636	0.0363217	8.06627	7.25642	14.7724	3.47066	5.26055	4.25612
FG2G13870	0.941629	5.55769	0.0048866	0.0363761	77.6085	56.2635	51.28	29.4561	45.6176	21.2806
FG1G22940	0.860021	7.05963	0.00490577	0.0364968	208	167.844	139.538	122.096	74.5113	87.3863
FG2G35670	1.18903	4.0114	0.00494779	0.0367873	12.2952	17.5626	36.7898	8.89913	11.2277	9.05557
FG2G27350	-1.08445	3.35609	0.00496907	0.0369233	8.45783	5.15311	5.6455	16.1964	14.2113	10.595
FG1G46000	0.794448	10.1155	0.0049792	0.0369531	1211.58	1496.51	1513.18	746.37	809.575	877.847
FG2G33220	1.43737	1.98813	0.0049797	0.0369531	4.6988	9.25456	2.82275	1.95781	2.19844	1.99223
FG4G31410	1.83889	-0.157395	0.00498204	0.0369531	0.783133	1.47232	1.22319	0.177983	0.392578	0.362223
FG3G35100	-1.82796	0.300747	0.00501616	0.0371699	0.46988	0.420662	0.470458	3.29268	1.09922	0.543334
FG1G46870	1.06984	4.33087	0.00501728	0.0371699	42.2109	22.5054	16.2779	12.9037	13.0336	12.6778
FG3G01720	-0.844911	5.75922	0.0050204	0.0371708	48.5542	28.4999	38.6717	61.315	65.6391	81.1379
FG1G01790	0.984638	5.06513	0.00503084	0.0372258	38.6084	46.6935	47.5163	32.9268	21.1207	13.04
FG1G31000	2.15823	1.68512	0.00503801	0.0372566	12.5301	1.36715	0.752733	1.15689	0.942188	1.17722
FG4G26560	0.979524	3.57675	0.00506992	0.0374701	14.5663	18.2988	14.0197	8.36519	7.77305	7.60668
FG1G01630	0.913564	4.6083	0.00508261	0.0375415	39.3133	27.343	28.2275	21.1799	16.1742	13.04
FG3G31000	-0.826074	5.86362	0.00508805	0.0375593	32.8916	40.6991	52.0327	63.5398	79.7719	79.3268
FG4G28690	0.839087	4.63003	0.00509346	0.0375768	33.8313	33.4426	27.3807	16.1074	17.509	19.2884
FG2G40210	-1.22582	4.27217	0.0050982	0.0375893	20.5964	7.25642	6.39823	20.735	29.993	29.7023
FG1G12210	-0.817276	10.0232	0.00511207	0.0376692	687.356	726.378	846.26	1234.22	1129.13	1618.96
FG4G04680	0.780241	6.05608	0.00513258	0.0377755	84.2651	89.601	77.8138	52.4159	40.9852	53.1562
FG2G05410	0.856738	5.3522	0.00513261	0.0377755	57.1687	63.3096	36.7898	28.3882	26.3027	32.1473
FG3G16270	-1.23779	2.43527	0.00513632	0.0377804	2.66265	3.57563	3.10502	5.96242	5.57461	10.5045
FG1G15050	0.894002	4.48542	0.00515797	0.037917	26.5482	34.1788	26.0634	15.6625	18.2941	12.6778
FG1G31560	-1.10372	3.10332	0.00517702	0.0379934	6.65663	4.31179	4.98686	9.07712	14.2898	11.0478
FG4G13060	0.85508	6.89676	0.00517725	0.0379934	132.193	209.595	118.085	92.195	80.4785	81.5002
FG1G48490	-0.809822	7.14312	0.00517757	0.0379934	114.807	82.1343	110.652	160.273	168.102	210.995
FG3G08880	-1.85622	3.39335	0.00518236	0.038006	1.72289	0.94649	10.7264	16.3744	6.59531	25.6273
FG2G06940	0.866376	5.60742	0.00518666	0.038015	84.2651	53.0034	50.9036	37.9103	37.5305	27.8006
FG3G15170	-0.793571	6.93417	0.00519598	0.0380608	76.6687	84.8686	106.512	147.281	171.321	145.976
FG1G14350	0.763827	6.28315	0.00520019	0.0380691	111.205	88.8649	93.3389	58.1113	61.0852	53.609
FG2G03340	-1.02167	5.1828	0.00520551	0.0380855	17.3072	18.2988	35.943	40.5801	67.0524	37.5806
FG3G05790	0.852324	6.29238	0.00522042	0.038172	107.211	120.94	73.862	69.6802	46.1672	51.4357
FG2G37630	1.4921	3.13005	0.00525546	0.0384055	26.2349	8.09774	3.48139	4.36058	3.84727	5.25223
FG4G29680	1.01294	3.65687	0.00529445	0.0386574	17.7771	14.9335	17.2188	8.45418	10.3641	5.88612
FG1G17410	-0.797653	10.2787	0.00529618	0.0386574	859.723	835.961	1025.79	1493.9	1428.04	1808.76
FG3G25860	2.26294	2.76092	0.00532331	0.0388131	28.8193	2.31364	1.31728	1.24588	3.76875	1.72056
FG4G30170	1.13973	2.79179	0.00532378	0.0388131	8.77109	11.3579	7.80961	4.36058	3.06211	5.25223
FG1G44080	-1.20751	2.85843	0.00534558	0.0389491	5.79518	2.31364	4.61049	8.72115	12.2484	8.60279
FG3G07470	-1.8213	-0.205156	0.0053504	0.0389612	0.46988	0	0.376367	1.24588	1.4918	0.452779
FG2G20230	0.915615	4.16154	0.00536914	0.0390747	22.3976	20.4021	26.722	10.323	13.1121	13.4022
FG4G07900	-0.788575	10.8609	0.00537819	0.0391154	1297.49	1290.49	1503.02	2179.84	2242.17	2644.68
FG4G24000	1.59823	1.68226	0.00538379	0.0391154	7.20482	1.68265	4.70458	0.711931	2.74805	0.996113
FG4G29230	-1.86045	1.02847	0.0053856	0.0391154	1.80121	0.420662	0.0940917	4.36058	2.90508	1.44889
FG1G39740	0.764029	5.93688	0.00539052	0.0391154	76.5121	82.2394	71.9801	45.0296	49.2293	41.5651
FG1G16300	0.944471	6.89567	0.00539054	0.0391154	214.578	163.007	91.8335	93.6189	86.9168	63.389
FG1G31500	1.32339	6.88287	0.00544082	0.0394571	330.404	89.0752	85.5293	58.2893	94.6113	48.9001
FG2G42480	1.32577	4.33781	0.00546402	0.0396022	12.6084	54.3706	19.2888	10.056	9.81446	14.4889
FG2G19460	1.51261	2.05806	0.00546769	0.0396055	3.68072	9.1494	5.08095	1.0679	0.942188	4.25612
FG1G25070	-0.881324	4.3916	0.00547197	0.0396134	16.9157	14.8283	12.1378	29.2782	23.3191	28.3439
FG4G23350	0.864108	6.13076	0.00547565	0.0396168	121.855	79.7155	69.0633	44.7626	60.457	43.4667
FG2G08430	0.87893	5.16332	0.00548824	0.0396847	61.7892	41.0145	35.7548	25.4515	28.8938	21.0089
FG3G23150	1.09626	7.43036	0.00550725	0.0397716	396.03	184.355	123.919	97.6235	139.444	92.3668
FG4G01260	0.96205	5.77454	0.00550853	0.0397716	112.849	56.1584	47.234	34.9736	40.1215	35.9506
FG2G04270	-0.838407	4.86972	0.00551408	0.0397716	19.9699	20.7176	21.8293	28.5662	38.9438	44.2817
FG1G53420	1.32621	3.37136	0.00551417	0.0397716	19.9699	5.04794	18.5361	4.80553	4.08281	8.51224
FG1G21140	0.817941	9.75831	0.00551634	0.0397716	1160.37	1217.61	936.965	516.951	620.431	743.01
FG4G20040	1.34975	2.66782	0.00552	0.0397749	15.4277	4.20662	6.86869	3.64865	4.39688	2.35445
FG1G05590	-0.876523	5.73547	0.00553353	0.0398132	24.3554	39.8577	48.1749	67.9894	59.9074	78.3307
FG2G33640	0.781955	5.71599	0.00553612	0.0398132	57.6386	65.6233	75.5556	35.5075	43.0266	37.0373
FG1G51070	0.821964	4.67432	0.00553655	0.0398132	29.2109	32.1806	35.8489	19.5781	19.0008	16.3906
FG1G26610	1.40583	2.31731	0.0055382	0.0398132	5.95181	3.26013	11.7615	2.93671	2.43398	2.53556
FG3G18920	-0.785525	10.4709	0.00556198	0.039961	1015.02	1008.54	1102.38	1520.95	1894.27	1973.03
FG3G19650	-0.788913	10.8164	0.00557801	0.0400529	1298.28	1249.47	1418.34	2159.91	2057.11	2635.53
FG1G26820	-1.18185	4.46773	0.00559093	0.0401224	5.56024	16.6162	18.1597	26.6974	40.4356	24.1784
FG4G03580	0.806188	6.8134	0.00559812	0.0401507	168.687	144.603	115.356	82.9399	92.727	69.4562
FG1G18670	-0.78606	6.95729	0.00561907	0.040251	73.2229	95.1748	104.912	151.641	163.705	155.846
FG4G08810	-1.60944	1.8367	0.00561949	0.040251	0.391566	1.15682	3.48139	7.29729	3.69024	4.34667
FG3G31610	1.40472	1.01298	0.00562471	0.040251	2.42771	2.83947	2.82275	1.33487	0.628125	1.08667
FG4G18940	-0.921187	4.48434	0.00562511	0.040251	13.8614	13.1457	19.0065	25.8075	37.1379	24.1784
FG2G21260	-1.47434	1.12709	0.00563687	0.0403118	1.01807	1.78781	0.376367	2.93671	3.69024	2.17334
FG2G23270	1.31201	1.32592	0.00564383	0.0403382	3.28916	3.15497	3.57548	0.889913	1.4918	1.63
FG1G25720	1.2975	4.80297	0.00565805	0.0404165	46.6747	13.1457	58.4309	18.6882	19.6289	9.78002
FG2G24990	1.52701	0.85796	0.00566851	0.0404678	3.28916	0.94649	3.01093	0.889913	0.549609	1.08667
FG4G26500	-0.874619	5.32603	0.00567546	0.0404837	19.4217	34.8098	30.3916	50.0131	43.3406	61.6684
FG1G53200	0.82495	6.73245	0.00567727	0.0404837	114.494	114.946	177.739	72.35	82.1274	75.3424
FG1G44400	1.12071	8.66354	0.00569333	0.0405701	227.97	906.527	531.618	267.686	257.453	240.969
FG4G10290	-0.791181	7.50872	0.00569595	0.0405701	115.355	125.042	159.391	201.209	236.411	254.19
FG3G32410	-0.814402	5.25159	0.00571114	0.0406549	28.506	22.2951	31.6148	50.0131	53.7047	41.2934
FG1G24550	0.854186	6.24295	0.00572178	0.0407073	81.6807	123.78	86.5643	67.0995	55.432	38.939
FG1G00490	1.19007	4.11773	0.00572977	0.0407338	41.5843	14.8283	15.1488	9.2551	11.5418	10.595
FG1G52720	-2.05188	3.57233	0.00573291	0.0407338	4.54217	0.420662	8.65643	25.1845	2.98359	28.5251
FG2G27340	-1.07885	3.43967	0.00573539	0.0407338	8.37952	4.10145	7.99779	14.1496	16.3313	12.9495
FG1G51100	1.36317	2.249	0.00575071	0.0408088	10.8072	3.89112	4.98686	2.58075	2.19844	2.89778
FG4G34610	-1.78035	-0.0435869	0.00575255	0.0408088	0.0783133	0.736159	0.282275	1.33487	1.41328	0.905557
FG1G45130	0.800419	7.05407	0.00576106	0.0408457	180.982	169.737	155.157	84.5418	123.191	82.6774
FG3G19880	-0.764809	5.44635	0.00576498	0.0408501	33.5181	31.5497	31.4266	50.3691	57.3949	56.2351
FG1G30250	0.813077	6.03341	0.00577779	0.0409175	67.506	101.274	81.107	41.7369	43.5762	56.869
FG2G26510	1.45688	1.39525	0.00578175	0.0409221	4.62048	4.52212	1.69365	1.33487	1.41328	1.17722
FG2G09790	0.915512	3.81203	0.00580282	0.0410478	18.6386	19.1401	16.6542	9.2551	9.89297	9.68946
FG1G37610	-0.804251	10.2999	0.00581884	0.0411375	770.524	953.01	1030.21	1434.27	1477.51	1896.87
FG2G05590	1.69134	0.647673	0.00583891	0.0412275	0.704819	3.99629	1.88183	0.978905	0.392578	0.63389
FG3G06600	1.1247	2.59778	0.00583996	0.0412275	10.1024	7.67708	6.39823	3.82663	3.37617	3.8939
FG1G13780	-1.10733	3.81045	0.00584157	0.0412275	6.42169	9.78039	10.1619	13.7937	14.4469	28.5251
FG2G00060	-0.787933	5.55423	0.00585576	0.0413041	29.4458	36.5976	36.978	53.6618	54.8039	69.3657
FG1G11810	-0.776468	11.56	0.00586584	0.0413517	2190.89	2103.63	2382.68	3316.8	4030.6	4090.22
FG1G19140	-1.40623	2.16075	0.00588419	0.0414574	4.62048	1.47232	0.846825	4.89452	6.43828	7.33501
FG2G38720	-1.07563	3.26999	0.00589462	0.0415072	4.62048	5.46861	8.18597	14.4166	10.5211	13.5834
FG2G18650	-0.916214	4.6222	0.00590675	0.041569	13.2349	23.1364	14.4901	29.8121	37.9231	28.0723
FG2G34720	-0.801156	10.0375	0.00591786	0.0416235	672.554	715.441	910.901	1265.19	1194.22	1546.42
FG1G29040	1.68602	0.662612	0.00592583	0.0416472	3.36747	2.31364	0.752733	0.266974	0.549609	1.17722
FG1G36910	0.857896	5.62727	0.00592796	0.0416472	82.3856	51.8466	56.1727	31.6809	44.7539	28.6156
FG3G12700	-0.792858	11.9541	0.00594829	0.0417663	2630.07	2763.22	3318.8	4578.25	4631.01	5884.49
FG2G34990	1.47983	2.88524	0.00595193	0.0417682	21.5362	3.26013	6.86869	2.31377	4.16133	4.89001
FG1G41380	-0.753884	6.09763	0.0059722	0.0418866	48.4759	51.8466	52.2209	86.2326	75.218	95.808
FG4G34480	-1.383	1.22032	0.0059819	0.041931	1.09639	0.94649	1.50547	4.27158	2.43398	2.62612
FG2G33530	-0.746452	6.17981	0.00600741	0.0420859	50.9819	57.5255	53.5382	81.6941	94.1403	95.9891
FG3G20540	-1.46874	1.22448	0.00603486	0.0422542	1.95783	0.841324	0.56455	4.62755	1.64883	3.26001
FG4G33350	-0.955485	3.81103	0.00604509	0.042302	9.16265	7.88741	11.1969	14.8616	20.4926	19.4695
FG1G52620	-1.69255	1.74413	0.00605654	0.0423581	0.391566	2.7343	1.41137	2.31377	3.45469	8.78391
FG2G09830	-1.89025	2.08821	0.0060681	0.042415	0.626506	0.210331	4.32822	9.52207	4.55391	5.16168
FG2G37000	-0.88762	4.98583	0.00607409	0.0424329	14.5663	27.5534	24.2756	36.3975	41.5348	44.7345
FG2G23290	-0.860018	4.77079	0.00610661	0.0426111	19.6566	14.0922	23.9934	30.346	39.4149	35.1356
FG2G15420	0.891539	6.96551	0.00611083	0.0426111	220.139	154.593	111.781	91.5721	103.484	67.1923
FG4G09640	1.30539	9.33218	0.00611186	0.0426111	1749.28	574.099	429.058	513.035	391.558	209.093
FG1G20940	0.766342	5.6112	0.00611346	0.0426111	62.9639	60.8908	60.2187	38.8892	39.4149	29.8834
FG1G30760	-1.32995	2.61585	0.0061202	0.0426111	4.30723	4.41695	1.41137	11.0349	4.39688	10.1422
FG1G22860	0.829108	4.65224	0.00612236	0.0426111	31.4036	29.7618	34.7198	20.112	14.6824	19.1978
FG4G11670	2.29249	6.96967	0.00612371	0.0426111	571.687	27.5534	23.9934	29.9011	78.3586	18.9261
FG3G00950	2.50924	5.99834	0.00613114	0.0426389	303.072	12.5147	9.31507	11.5689	38.9438	6.52001
FG2G00560	1.40622	1.92568	0.00613495	0.0426414	2.81928	5.67894	7.43324	1.60184	2.98359	1.35834
FG2G23660	1.55397	0.465654	0.00614412	0.0426811	1.72289	1.15682	2.54047	0.800922	0.235547	0.815002
FG3G10090	-0.799852	9.83107	0.00616201	0.0427651	564.795	655.181	773.528	1134.46	985.607	1350.46
FG4G14050	0.770415	7.69007	0.00616313	0.0427651	295.398	244.089	240.969	172.732	145.647	139.184
FG1G53030	1.39107	2.27229	0.00618205	0.0428724	5.71687	4.10145	10.4442	1.0679	4.78945	1.81111
FG1G06240	-0.787679	5.02239	0.00619305	0.0429246	24.6687	24.6087	21.8293	37.0204	41.2992	44.4629
FG2G19200	-1.66696	0.268645	0.00624506	0.0432608	0.626506	0.525828	0.282275	0.978905	2.04141	1.63
FG4G24220	-0.983316	8.08781	0.00625408	0.0432991	99.7711	230.733	217.54	494.258	296.475	292.586
FG1G25890	-1.21521	5.93574	0.00628816	0.0435107	50.5904	36.9131	22.6761	151.819	41.1422	63.0268
FG4G14520	-0.782683	5.79228	0.00631773	0.0436908	42.9157	33.1271	45.7285	64.0738	63.0481	82.4963
FG2G19590	1.03537	3.70955	0.00633572	0.043789	24.3554	14.0922	13.5492	6.94132	9.0293	9.4178
FG4G22390	-1.22717	2.59406	0.00633899	0.043789	2.66265	5.15311	2.72866	5.87343	10.3641	8.33113
FG4G02530	-0.87653	7.22817	0.00634325	0.0437939	74.8675	106.217	135.774	204.057	234.84	142.716
FG2G41560	-1.45506	0.947304	0.00639276	0.0441111	1.09639	0.420662	1.22319	1.60184	3.76875	2.26389
FG2G17560	-0.904906	5.17009	0.00640576	0.0441762	19.9699	19.5608	35.2844	52.2379	51.9774	35.8601
FG1G22850	-0.747411	6.27625	0.00641174	0.0441928	55.6807	57.9462	59.56	84.1858	95.0039	111.565
FG2G17210	-1.19263	2.28475	0.00641623	0.0441991	2.27108	3.68079	2.63457	8.27619	5.41758	5.88612
FG4G10300	-1.29423	2.33119	0.0064313	0.0442782	2.81928	1.99814	3.57548	5.1615	4.94649	10.595
FG3G14010	-0.789434	10.0839	0.00644245	0.0443304	747.265	703.452	935.553	1299.1	1227.44	1597.95
FG1G09360	-0.791132	10.3542	0.00645573	0.044397	872.88	913.678	1089.49	1548	1458.51	1970.31
FG2G14910	0.933375	6.18366	0.00647011	0.0444578	140.729	60.8908	83.8357	37.6433	58.2586	53.609
FG2G08100	0.788628	5.14477	0.00647175	0.0444578	47.5362	45.4315	40.8358	28.1213	27.402	21.9145
FG2G24320	1.23038	3.64834	0.00647776	0.0444744	29.1325	13.5664	9.22098	5.78444	7.22344	9.14613
FG3G20460	0.932382	4.41254	0.00649928	0.0445667	25.4518	29.4463	28.3216	20.557	12.1699	10.8667
FG4G33850	-1.35755	1.53313	0.00650008	0.0445667	1.87952	0.841324	1.78774	4.36058	2.66953	4.7089
FG1G23060	1.60162	5.85981	0.00650202	0.0445667	193.669	29.4463	37.9189	18.2432	54.8824	12.8589
FG2G42250	1.68421	-0.0503519	0.00651044	0.0445998	1.56627	0.525828	1.50547	0.0889913	0.471094	0.543334
FG1G36370	1.31449	5.51741	0.00651911	0.0446345	141.747	28.9205	24.3697	20.557	38.3941	19.4695
FG1G09560	-0.784896	7.14992	0.00652468	0.0446479	101.651	90.1268	120.72	152.62	171.164	214.708
FG3G11890	-0.869704	4.42517	0.0065306	0.0446632	13.3133	13.2509	18.6301	24.9176	30.8566	26.8045
FG3G36750	-0.999692	3.72852	0.00653888	0.0446632	7.20482	7.36159	11.5733	14.2386	17.0379	21.0089
FG3G27500	1.00966	6.46488	0.00653911	0.0446632	85.6747	71.5125	196.275	64.3407	49.5434	61.6684
FG3G34000	-1.64863	0.645215	0.00654136	0.0446632	1.25301	0.210331	0.470458	1.69084	1.0207	3.62223
FG2G31450	0.760063	5.54926	0.006571	0.0448408	50.9036	58.1565	66.9933	34.5286	33.4477	35.9506
FG2G42300	-1.37806	1.38376	0.00658836	0.0449175	1.01807	0.841324	2.16411	3.82663	3.69024	2.98834
FG1G32250	1.40881	8.97335	0.00659164	0.0449175	1595.32	358.509	235.888	134.466	318.695	371.55
FG2G29750	1.30418	4.43151	0.00659312	0.0449175	62.494	18.1936	10.5383	9.52207	12.9551	14.4889
FG2G01910	0.973969	3.59525	0.00659833	0.0449282	16.6024	18.2988	12.5142	8.00922	9.0293	7.06335
FG2G14650	-0.763688	10.038	0.00661149	0.0449931	740.374	766.762	830.641	1237.51	1229.87	1501.78
FG1G49030	0.804668	6.18706	0.00662182	0.0450386	122.325	79.4	75.5556	57.5774	52.7625	48.4473
FG4G05050	1.0023	3.3362	0.00663005	0.0450589	13.0783	11.0424	15.6192	6.40738	5.65313	7.78779
FG1G49430	-0.839324	4.3386	0.0066321	0.0450589	12.9217	15.3542	14.8665	24.2056	26.7738	26.1706
FG1G42770	-0.762702	7.90337	0.00664479	0.0451204	161.169	172.682	198.439	288.154	340.993	273.931
FG4G22290	-1.35991	3.07276	0.00665287	0.0451505	1.56627	5.15311	7.15097	5.42847	15.3106	14.7606
FG1G03300	1.28728	3.516	0.00666467	0.0452057	28.8193	12.6199	6.39823	8.98813	5.025	5.61445
FG1G24280	1.63276	0.31047	0.00666878	0.0452088	2.9759	0.736159	1.03501	0.622939	0.628125	0.271667
FG3G11760	-0.860924	4.50864	0.00667882	0.0452521	16.3675	15.249	16.466	21.8919	31.8774	33.5962
FG4G19860	1.53062	0.499546	0.00671086	0.0454443	1.80121	1.78781	1.97592	0.533948	0.392578	0.996113
FG2G02220	-1.49862	1.8553	0.00672613	0.0455228	0.861446	3.26013	1.31728	8.54317	2.11992	4.61834
FG1G27470	2.27792	0.317416	0.00673399	0.0455511	0	2.7343	2.82275	0.444957	0.392578	0.271667
FG3G08360	-1.00059	3.84334	0.00675562	0.0456725	10.494	7.15125	10.6324	21.8919	13.1121	21.7334
FG3G06510	0.833921	4.61801	0.00676382	0.0457029	30.3856	37.3338	26.0634	20.112	16.1742	16.3
FG3G32300	1.27623	1.39373	0.00677261	0.0457373	4.46386	2.7343	3.19912	1.42386	1.33477	1.53945
FG2G02780	0.971778	5.8562	0.00679912	0.0458752	65.5482	121.676	42.4353	41.292	37.5305	38.2145
FG3G24790	-1.31343	1.19	0.00680045	0.0458752	1.01807	1.47232	1.1291	3.29268	2.35547	3.35056
FG2G29460	0.747624	7.16423	0.00681715	0.0459628	179.024	157.117	202.579	103.319	109.137	108.395
FG1G20180	-0.755533	6.5218	0.00684456	0.0460994	57.8735	67.4111	79.4134	117.113	119.658	108.757
FG2G42470	1.28893	3.19912	0.00684486	0.0460994	8.30121	23.9777	6.30414	6.58536	3.37617	5.79557
FG1G42170	-1.53864	0.369264	0.00685842	0.0461656	0.861446	0.420662	0.376367	2.22478	0.785156	1.99223
FG1G34870	2.3302	1.38068	0.00688128	0.0462943	9.47591	0.94649	1.50547	0.355965	1.88438	0.0905557
FG2G28840	-1.02288	4.04902	0.00689045	0.0463308	11.0422	8.41324	12.8906	19.8451	31.2492	14.67
FG4G04880	-0.927443	6.22416	0.00690821	0.046425	76.5904	32.391	45.0699	74.7527	115.732	102.781
FG2G37620	1.74055	1.47468	0.00692023	0.0464805	1.48795	4.20662	6.49232	0.444957	2.59102	0.543334
FG1G35840	-0.780427	6.3498	0.00694428	0.0466136	54.0362	56.4739	69.1574	88.5464	127.823	92.1857
FG1G42050	-0.790545	4.67279	0.00694759	0.0466136	19.8916	16.7213	19.0065	31.4139	33.4477	31.4228
FG2G42190	1.14165	2.49837	0.00695347	0.0466278	5.71687	9.67523	7.33915	2.66974	3.69024	3.8939
FG3G11560	0.849487	7.04656	0.00695842	0.0466357	181.843	202.128	125.518	89.4363	121.621	71.6296
FG2G25320	0.958857	3.90063	0.00696247	0.0466376	19.5	24.1881	14.8665	11.3909	10.3641	8.33113
FG3G27980	-1.17115	3.27685	0.00699262	0.0468142	5.95181	6.30993	5.26913	7.56426	11.2277	20.7373
FG2G32320	0.812044	4.63681	0.00700979	0.0468843	35.006	29.9722	29.4507	18.1542	15.4676	20.1939
FG4G21690	-0.768608	10.1189	0.00701067	0.0468843	793.783	788.741	884.744	1219.63	1338.22	1645.49
FG3G33600	-1.28868	3.11047	0.00703447	0.0470051	4.6988	2.94463	7.05687	8.00922	6.75235	21.2806
FG4G19700	-1.62742	0.0419672	0.00703633	0.0470051	0.861446	0.315497	0	1.15689	1.33477	1.35834
FG2G30120	1.0304	4.16885	0.00705865	0.0470911	14.5663	34.4943	22.8643	14.2386	10.05	10.8667
FG1G28610	-0.805884	11.4764	0.00706138	0.0470911	2196.61	1847.34	2176.25	3026.24	4634.31	3213.73
FG2G24220	1.99515	2.7752	0.00706167	0.0470911	27.488	1.36715	2.82275	2.0468	2.90508	2.98834
FG1G12640	0.922376	4.00573	0.00706442	0.0470911	21.7711	22.7157	17.9715	10.9459	13.2691	8.69335
FG3G00710	-1.19531	9.39164	0.00708479	0.0472014	607.006	138.398	479.115	817.741	749.746	1236.9
FG3G35900	1.69943	1.77521	0.00709256	0.0472277	10.1807	1.15682	3.3873	2.13579	0.785156	1.63
FG1G00350	-1.25473	1.99433	0.00709871	0.0472433	2.03615	1.36715	3.29321	4.53856	6.43828	5.07112
FG1G49230	-0.801235	4.72041	0.00711097	0.0472994	19.1868	19.3505	18.7242	27.6763	38.2371	33.8678
FG1G50750	1.30822	1.2996	0.00711818	0.0473219	3.83735	2.83947	3.10502	1.77983	1.25625	0.905557
FG2G21810	1.01638	3.36326	0.00712398	0.047335	14.8795	14.1973	11.5733	4.71654	7.30195	8.05946
FG2G02800	1.91974	-0.077242	0.00713552	0.0473652	1.09639	2.20848	0.470458	0.533948	0	0.452779
FG1G10740	-0.740966	8.56137	0.00713617	0.0473652	261.88	287.207	299.023	446.47	517.34	453.594
FG2G26250	2.32487	-0.0727165	0.00716538	0.0475335	0	2.20848	1.88183	0.177983	0.157031	0.452779
FG2G17530	-1.31391	2.16204	0.00720532	0.0477729	2.9759	2.20848	2.16411	9.61106	3.45469	5.34279
FG3G04540	-0.761967	7.24302	0.00721827	0.0478331	89.1205	125.357	122.319	190.086	199.822	181.111
FG2G02340	0.994892	4.7401	0.00724176	0.0479631	51.4518	18.1936	36.3194	17.3533	17.666	18.2017
FG2G07090	0.827993	6.96166	0.00725503	0.0480237	208.783	120.204	148.665	93.7969	102.306	72.9879
FG3G11210	1.20615	2.62217	0.00725868	0.0480237	11.5121	4.52212	8.93871	3.73764	3.92578	3.16945
FG4G36270	-0.831206	6.44243	0.00726425	0.0480349	88.7289	49.1123	49.3981	110.705	112.748	109.935
FG2G08010	-0.762448	5.28674	0.00727439	0.048055	27.5663	29.3412	29.5448	50.1021	41.6133	54.9673
FG1G13020	0.892773	10.1914	0.00727505	0.048055	1045.25	2103.52	1410.43	1042.27	705.463	707.693
FG3G16260	-1.39789	1.74053	0.00729338	0.0481503	1.48795	1.05166	2.63457	3.02571	6.67383	3.98445
FG1G30320	-2.62709	1.89518	0.00731083	0.0482398	0	2.41881	0.56455	14.9505	0.863672	2.53556
FG2G42780	-1.26256	2.11263	0.00733702	0.0483689	1.40964	2.62914	3.29321	7.2083	5.96719	4.34667
FG3G17900	1.4856	0.64752	0.00733822	0.0483689	1.87952	1.68265	2.63457	0.266974	1.17773	0.724446
FG3G25530	1.21759	2.00003	0.007363	0.0485064	6.18675	4.31179	5.55141	3.29268	1.80586	1.81111
FG2G13480	-1.01587	6.34642	0.00737194	0.0485155	31.4036	41.5404	88.258	140.428	87.6235	97.8907
FG3G08020	0.75433	5.37547	0.00737223	0.0485155	49.1807	55.3171	51.28	32.1259	33.3691	26.8045
FG2G40380	1.06556	9.5265	0.00738202	0.0485541	405.584	1238.22	1350.03	399.215	493.314	537.81
FG4G31200	-0.927685	4.79882	0.00740062	0.0486506	12.1386	18.7195	26.3457	31.236	45.3035	32.1473
FG4G23920	1.3177	3.4628	0.00740622	0.0486616	6.03012	8.93907	31.6148	7.56426	5.57461	5.5239
FG1G43950	-0.814709	4.72094	0.00743819	0.0488457	16.759	19.035	21.1706	35.4186	37.9231	26.8045
FG1G53980	1.26047	2.4038	0.00746662	0.048995	4.30723	8.93907	8.56234	4.36058	2.35547	2.35445
FG3G36060	-1.38359	1.62949	0.00746884	0.048995	0.704819	3.0498	1.1291	2.22478	5.57461	4.79945
FG2G08210	-1.26717	1.30457	0.00748423	0.0490699	1.33133	1.26199	1.41137	3.29268	3.84727	2.53556
FG4G35310	-1.0542	3.52771	0.0074899	0.0490811	4.46386	7.25642	10.4442	15.0395	15.1535	15.7567
FG3G08000	1.00781	5.51189	0.00750545	0.0491569	89.982	28.8153	63.2296	35.1516	29.5219	25.8989
FG1G28310	-0.781064	7.03429	0.0075177	0.0492111	96.9518	81.0826	110.84	132.152	191.971	172.328
FG1G37110	-0.745009	9.63763	0.00752808	0.0492233	588.368	555.695	641.517	968.048	971.71	1052.89
FG1G23030	-0.820099	10.3798	0.00753083	0.0492233	819.627	936.709	1133.99	1508.14	1388.71	2206.12
FG4G15770	1.21484	2.16789	0.0075315	0.0492233	5.24699	7.88741	5.08095	3.64865	2.35547	1.81111
FG1G19580	1.06307	4.22596	0.007544	0.0492469	20.0482	40.3836	14.9606	10.768	11.8559	13.4022
FG3G14970	-0.802683	7.7624	0.00754413	0.0492469	191.554	134.296	148.383	279.967	333.849	213.53
FG3G06790	1.65454	1.62954	0.00754705	0.0492469	0.783133	7.88741	4.89277	0.889913	1.64883	1.72056
FG2G29160	2.12921	4.10261	0.00756365	0.0493292	70.4036	8.72874	3.57548	2.58075	13.6617	2.62612
FG3G13000	0.973107	4.39139	0.00758509	0.049443	32.0301	18.1936	32.4616	15.4845	9.57891	17.115
FG3G25290	0.74251	6.97796	0.00762976	0.0496195	168.452	142.184	162.12	94.1528	103.641	84.7602
FG2G04090	-0.734537	7.14675	0.00763073	0.0496195	118.41	97.1729	103.124	165.435	178.231	186.726
FG2G12040	-0.786291	5.64704	0.00763389	0.0496195	42.1325	38.7009	29.0743	58.1113	54.5684	76.9724
FG4G15410	0.780106	5.25447	0.00763742	0.0496195	57.4819	47.64	38.9539	29.5451	28.7367	25.6273
FG1G53940	1.94514	-0.414554	0.0076396	0.0496195	1.40964	1.05166	0.282275	0.533948	0.0785156	0.0905557
FG1G04610	0.835189	9.73541	0.00764282	0.0496195	1380.04	724.275	1172.38	610.926	583.528	642.221
FG2G28520	0.948528	5.93216	0.00764345	0.0496195	42.0542	96.6471	102.089	42.8938	31.4848	50.349
FG1G29120	-0.743939	9.36486	0.00764425	0.0496195	462.127	473.56	542.909	833.849	775.185	867.252
FG3G04300	1.28567	7.0054	0.00768943	0.0498866	402.609	72.7745	70.2865	65.5866	94.1403	64.1135
FG4G29720	1.10091	3.91494	0.00769548	0.0498996	21.6145	19.7711	19.6652	12.5478	11.6203	4.25612
FG1G22520	0.875665	4.15926	0.00771816	0.0500205	23.3374	24.8191	20.6061	13.1707	14.2113	10.0517
FG2G27040	-1.45004	0.868827	0.00775273	0.0501963	1.40964	0.210331	0.940917	1.15689	3.14063	2.89778
FG2G31840	-0.764107	5.4572	0.00775341	0.0501963	31.7952	37.6493	27.8511	49.0342	58.0231	58.1368
FG2G35210	0.926037	4.47853	0.00778179	0.0503537	39.5482	18.7195	28.6039	13.7937	16.5668	15.3945
FG2G31680	-0.892324	6.71461	0.00778789	0.0503669	64.9217	48.5865	106.7	117.38	164.176	127.231
FG4G06160	-0.755378	5.45983	0.00781433	0.0505114	32.6566	27.974	37.1662	54.7297	58.8867	51.5262
FG1G47860	-0.746933	10.0249	0.00785649	0.0507574	721.187	729.323	883.144	1324.73	1214.24	1377.44
FG3G18350	0.913825	3.91	0.00786211	0.0507672	21.3795	18.7195	18.1597	10.234	12.327	8.33113
FG1G12010	-0.769967	5.90538	0.00787466	0.0508217	43.4639	39.6474	49.3981	68.2564	93.5906	64.1135
FG2G36150	0.760765	6.06113	0.00789436	0.0509223	83.0121	100.012	68.3105	54.9077	44.5969	48.8095
FG1G35260	-0.760371	7.32433	0.00790048	0.0509301	108.542	118.627	129.376	195.336	164.961	243.685
FG4G16970	0.775247	5.02695	0.00790379	0.0509301	45.5783	36.4924	40.7417	24.2946	26.5383	20.9184
FG3G08910	-1.26312	2.02757	0.00790847	0.0509337	1.56627	2.10331	3.19912	3.91562	7.45899	5.07112
FG2G12160	-0.909237	4.1437	0.00793867	0.0510867	9.78916	14.1973	12.5142	19.1331	21.2777	28.0723
FG3G08350	0.778134	5.76878	0.0079405	0.0510867	52.3916	86.3409	67.3696	39.8681	37.6875	42.5612
FG4G21140	1.34667	1.22461	0.0079447	0.0510872	3.99398	3.26013	2.07002	1.33487	1.4918	0.815002
FG2G15490	-0.746871	7.67476	0.0079582	0.0511398	146.368	142.184	168.8	230.221	294.591	242.689
FG2G05220	-2.14581	0.841372	0.00796282	0.0511398	0.23494	1.57748	0	4.27158	0.863672	2.80723
FG3G17930	0.964279	5.37353	0.00796527	0.0511398	71.1868	61.627	30.9562	29.5451	35.2535	19.1073
FG1G36400	0.736346	7.17943	0.00799294	0.0512908	201.422	177.309	164.096	98.5134	107.802	119.534
FG1G05270	-0.74981	6.17174	0.00799868	0.051301	59.2048	54.8964	46.7636	79.7362	108.116	82.6774
FG1G12910	1.63232	8.25969	0.00801253	0.0513632	1115.81	151.018	122.507	101.45	258.395	88.2918
FG1G18800	-0.743886	8.61313	0.00806726	0.0516734	275.271	267.541	335.155	467.205	453.114	550.035
FG1G09070	-0.728447	7.05669	0.00807828	0.0516734	94.2109	96.1213	109.899	153.866	180.743	162.819
FG1G12830	-0.744715	10.1874	0.00808022	0.0516734	854.163	788.952	971.308	1467.73	1361.85	1551.31
FG3G13600	-0.805535	11.3376	0.00808142	0.0516734	1655.54	1725.35	2269.59	2926.57	4162.66	2786.58
FG1G17110	-0.765924	6.62039	0.00808179	0.0516734	64.7651	71.197	82.2361	102.607	119.187	149.236
FG4G36700	-0.753657	5.95786	0.00810177	0.0517743	37.5904	48.3761	52.5031	70.4811	77.3379	85.5752
FG4G21930	-0.742003	6.6751	0.00813565	0.0519118	74.4759	71.7229	82.8007	118.447	144.39	120.167
FG3G20730	-0.772562	5.15862	0.00813638	0.0519118	22.0843	27.0275	29.6389	39.8681	46.2457	48.3568
FG3G14900	1.04021	4.39884	0.00813773	0.0519118	17.9337	44.6953	22.0174	13.0817	10.9137	17.115
FG1G39850	-1.24546	1.76953	0.00814006	0.0519118	1.33133	1.68265	2.72866	5.25049	4.55391	3.80334
FG3G32480	1.95777	2.20244	0.00816355	0.0520246	17.3855	1.68265	1.78774	2.0468	2.66953	0.63389
FG1G19490	-0.778774	10.1185	0.00816714	0.0520246	722.988	756.771	976.013	1292.33	1239.37	1681.62
FG3G08330	0.827777	5.55061	0.00817037	0.0520246	80.9759	48.5865	49.5863	27.4093	38.8652	34.6828
FG4G02010	0.774136	7.86871	0.00818467	0.0520889	263.289	290.888	330.168	134.555	206.182	176.312
FG4G24670	-0.73159	5.89138	0.00819436	0.0521237	45.5	40.5939	47.3281	68.0784	69.9574	83.5829
FG1G45930	-1.02421	3.54904	0.00821253	0.0522125	5.01205	7.25642	10.5383	13.0817	17.1164	16.1189
FG3G09330	0.917163	5.41052	0.0082289	0.0522896	36.0241	83.0808	47.234	28.2103	24.4969	35.3167
FG1G01120	1.27868	1.25361	0.00827311	0.0525436	3.13253	3.68079	2.63457	0.978905	1.17773	1.72056
FG3G29830	1.29294	3.41862	0.00834363	0.0529643	5.8735	30.3928	8.84462	7.11931	4.0043	7.24446
FG2G06420	-1.58924	0.281841	0.00835036	0.0529798	0.0783133	0.94649	0.56455	1.86882	1.17773	1.63
FG1G15150	1.70583	0.957144	0.00836965	0.053075	0.626506	3.0498	4.61049	0.355965	0.706641	1.44889
FG3G32740	1.07408	5.72824	0.00838138	0.0531222	109.09	70.9867	34.8139	28.5662	49.3863	24.0878
FG3G04330	0.751511	6.80142	0.00839443	0.0531776	152.241	156.907	110.087	78.3124	88.0945	82.5868
FG2G11500	-0.730892	10.4005	0.00841555	0.0532654	1006.72	972.15	1069.82	1642.51	1648.59	1768.73
FG2G39440	-0.999589	3.26201	0.0084169	0.0532654	5.71687	6.52026	6.58642	12.8148	9.18633	15.6661
FG1G38920	-1.08386	4.79	0.00843804	0.0533719	15.8193	8.09774	28.8861	47.6994	30.307	34.049
FG1G35180	-0.781293	4.70891	0.00845765	0.0534686	20.5181	16.6162	20.1356	29.9011	36.2742	32.3284
FG4G11890	-0.767702	8.09653	0.00847055	0.0535228	170.018	184.25	253.012	318.055	317.517	398.355
FG3G33220	1.36072	1.33439	0.00848539	0.053548	2.58434	3.78596	3.85776	1.60184	0.392578	1.99223
FG2G27130	-1.60929	0.0683883	0.00848622	0.053548	0.46988	0.210331	0.56455	1.0679	1.4918	1.35834
FG3G33680	0.976566	4.26513	0.00848753	0.053548	35.1627	25.5552	15.0547	10.412	14.6039	13.4928
FG2G30460	0.762945	4.72701	0.00850216	0.053613	32.8916	34.3891	32.0853	17.8873	20.8066	19.8317
FG3G04260	0.878585	7.55973	0.00852393	0.0537006	311.609	239.146	181.785	136.869	174.776	86.7524
FG2G10940	-1.1719	3.33157	0.00852473	0.0537006	8.69277	3.99629	5.45732	12.1028	8.5582	20.4656
FG4G02490	-1.31246	3.02405	0.00855875	0.0538875	8.8494	1.78781	2.91684	7.38628	19.0008	7.51613
FG2G40800	-1.13942	2.71476	0.00857045	0.0539298	3.99398	5.04794	2.91684	8.72115	5.96719	11.6817
FG1G17000	-0.761723	5.98187	0.00857487	0.0539298	36.3374	49.2175	54.7613	74.8417	89.5078	73.4407
FG3G02910	-0.803443	4.93803	0.00857856	0.0539298	18.4036	23.6622	24.5579	47.7884	31.9559	36.494
FG3G12760	0.861789	7.69579	0.00858823	0.0539633	236.976	377.755	187.148	182.432	131.357	127.412
FG4G07750	-0.74171	9.61788	0.00860559	0.0540449	557.199	553.907	652.714	971.163	894.215	1084.04
FG4G20330	-1.25441	2.76498	0.00866685	0.0543939	6.03012	4.20662	1.41137	5.78444	13.4262	8.69335
FG2G04230	0.839229	4.18052	0.00866997	0.0543939	24.6687	20.9279	23.5229	13.5267	11.5418	13.5834
FG3G16510	-0.877974	6.71606	0.00869135	0.0544908	81.7591	74.1417	65.9583	110.794	203.748	93.1818
FG3G22460	1.44248	0.953235	0.00869421	0.0544908	2.9759	2.41881	2.35229	1.60184	0.785156	0.452779
FG1G07820	-0.73529	9.45684	0.0087097	0.0545602	537.856	483.13	560.88	806.884	883.694	942.866
FG2G10830	-0.721427	7.41365	0.00872831	0.0546292	131.41	120.099	134.269	209.13	234.997	191.978
FG2G10350	0.93157	4.87729	0.00872955	0.0546292	50.5904	42.4869	21.9234	22.6928	22.377	15.2134
FG3G02990	-0.751796	10.0155	0.00875572	0.0547653	716.332	730.9	866.302	1160.27	1204.82	1530.66
FG2G30440	1.28709	2.52412	0.00878393	0.0549057	10.0241	9.99072	3.76367	2.0468	3.69024	3.98445
FG1G37310	-0.747225	5.69229	0.00878758	0.0549057	33.753	36.5976	45.0699	56.3315	66.0317	71.3579
FG2G40610	2.18287	6.07171	0.00879148	0.0549057	298.295	16.1955	14.9606	10.145	50.8781	11.5006
FG1G35320	-1.79192	0.189025	0.00880209	0.0549284	0	1.05166	0.282275	1.0679	1.41328	1.99223
FG2G15590	-0.773742	5.73264	0.008804	0.0549284	30.7771	39.5422	47.0458	61.938	59.4363	79.2363
FG3G23130	1.5678	1.66598	0.00882329	0.055021	1.48795	9.99072	2.2582	1.42386	1.88438	1.26778
FG2G26610	-0.769432	6.60421	0.00886971	0.0552827	64.2952	83.6066	67.5578	101.717	153.42	112.017
FG4G29050	0.742556	5.08495	0.00888031	0.0552935	41.9759	42.9075	41.9649	23.7607	27.4805	24.5406
FG2G00510	1.22427	5.18516	0.0088804	0.0552935	16.8374	45.3263	90.1398	16.8194	22.0629	26.2612
FG1G38550	-0.764461	9.8556	0.00891606	0.0554877	597.765	671.061	790.558	1058.11	1029.65	1410.59
FG1G27300	-0.912428	4.36677	0.00895265	0.0556874	15.5843	8.93907	17.9715	24.6506	31.6418	23.8162
FG2G33660	1.40402	1.48718	0.00897223	0.0557811	6.73494	1.68265	2.91684	0.622939	2.19844	1.44889
FG1G16050	0.752511	5.15574	0.00897964	0.0557991	51.7651	42.1714	39.6126	27.6763	26.6168	24.9934
FG3G31370	1.2611	3.93405	0.00903481	0.0561138	4.6988	33.7581	25.7811	6.58536	11.5418	8.60279
FG3G21500	1.18561	5.16326	0.00904223	0.0561282	106.663	17.3523	24.3697	14.5056	32.8981	17.8395
FG3G13150	-0.829159	5.88611	0.0090462	0.0561282	40.5663	48.271	38.5776	70.3032	104.269	51.7073
FG4G17490	-0.832503	4.57031	0.00908821	0.0563515	20.5181	15.9852	14.3019	30.2571	24.4184	35.9506
FG4G12410	0.777723	5.56969	0.00909131	0.0563515	43.0723	70.0402	66.3346	31.236	36.5883	36.7656
FG1G02520	-1.08264	2.34934	0.00909654	0.0563558	3.13253	2.52397	3.76367	6.67435	7.5375	5.79557
[truncated: 10,375 more rows]
